# Supplementary material for: Domain Selection for Gaussian Process Data: An Application to Electrocardiogram Signals
Source: Biom J. 2024 Nov 28;66(8):e70018. doi: 10.1002/bimj.70018 (PMC11604031; doi:10.1002/bimj.70018)
Supplement: Supplementary file 1 — Supporting Information [file BIMJ-66-e70018-s001.zip]

Archive with 121 entries (116 files):
- KL4GP-Reproducibility/
- __MACOSX/._KL4GP-Reproducibility
- KL4GP-Reproducibility/.Rhistory
- KL4GP-Reproducibility/.DS_Store
- __MACOSX/KL4GP-Reproducibility/._.DS_Store
- KL4GP-Reproducibility/README FILE.rtf
- __MACOSX/KL4GP-Reproducibility/._README FILE.rtf
- KL4GP-Reproducibility/Results/
- KL4GP-Reproducibility/Figures/
- KL4GP-Reproducibility/Scripts/
- KL4GP-Reproducibility/README-FILE.pdf
- __MACOSX/KL4GP-Reproducibility/._README-FILE.pdf
- KL4GP-Reproducibility/Data/
- KL4GP-Reproducibility/Results/.DS_Store
- __MACOSX/KL4GP-Reproducibility/Results/._.DS_Store
- KL4GP-Reproducibility/Results/results_1.txt
- __MACOSX/KL4GP-Reproducibility/Results/._results_1.txt
- KL4GP-Reproducibility/Results/results_0.9.txt
- __MACOSX/KL4GP-Reproducibility/Results/._results_0.9.txt
- KL4GP-Reproducibility/Results/results_0.8.txt
- __MACOSX/KL4GP-Reproducibility/Results/._results_0.8.txt
- KL4GP-Reproducibility/Results/results_0.25.txt
- __MACOSX/KL4GP-Reproducibility/Results/._results_0.25.txt
- KL4GP-Reproducibility/Results/results_0.5.txt
- __MACOSX/KL4GP-Reproducibility/Results/._results_0.5.txt
- KL4GP-Reproducibility/Results/results_0.4.txt
- __MACOSX/KL4GP-Reproducibility/Results/._results_0.4.txt
- KL4GP-Reproducibility/Results/results_0.6.txt
- __MACOSX/KL4GP-Reproducibility/Results/._results_0.6.txt
- KL4GP-Reproducibility/Results/AJD.RData
- __MACOSX/KL4GP-Reproducibility/Results/._AJD.RData
- KL4GP-Reproducibility/Results/results_0.7.txt
- __MACOSX/KL4GP-Reproducibility/Results/._results_0.7.txt
- KL4GP-Reproducibility/Results/results_0.3.txt
- __MACOSX/KL4GP-Reproducibility/Results/._results_0.3.txt
- KL4GP-Reproducibility/Results/results_0.2.txt
- __MACOSX/KL4GP-Reproducibility/Results/._results_0.2.txt
- KL4GP-Reproducibility/Results/results_0.1.txt
- __MACOSX/KL4GP-Reproducibility/Results/._results_0.1.txt
- KL4GP-Reproducibility/Results/results_0.75.txt
- __MACOSX/KL4GP-Reproducibility/Results/._results_0.75.txt
- KL4GP-Reproducibility/Results/times.Rdata
- __MACOSX/KL4GP-Reproducibility/Results/._times.Rdata
- KL4GP-Reproducibility/Figures/Fig3_a.pdf
- __MACOSX/KL4GP-Reproducibility/Figures/._Fig3_a.pdf
- KL4GP-Reproducibility/Figures/Fig1_b.pdf
- __MACOSX/KL4GP-Reproducibility/Figures/._Fig1_b.pdf
- KL4GP-Reproducibility/Figures/Fig3_b.pdf
- __MACOSX/KL4GP-Reproducibility/Figures/._Fig3_b.pdf
- KL4GP-Reproducibility/Figures/Fig3_c.pdf
- __MACOSX/KL4GP-Reproducibility/Figures/._Fig3_c.pdf
- KL4GP-Reproducibility/Figures/Fig1_a.pdf
- __MACOSX/KL4GP-Reproducibility/Figures/._Fig1_a.pdf
- KL4GP-Reproducibility/Figures/Fig5_a.pdf
- __MACOSX/KL4GP-Reproducibility/Figures/._Fig5_a.pdf
- KL4GP-Reproducibility/Figures/.DS_Store
- __MACOSX/KL4GP-Reproducibility/Figures/._.DS_Store
- KL4GP-Reproducibility/Figures/Fig5_b.pdf
- __MACOSX/KL4GP-Reproducibility/Figures/._Fig5_b.pdf
- KL4GP-Reproducibility/Figures/Fig2_b.pdf
- __MACOSX/KL4GP-Reproducibility/Figures/._Fig2_b.pdf
- KL4GP-Reproducibility/Figures/Fig2_c.pdf
- __MACOSX/KL4GP-Reproducibility/Figures/._Fig2_c.pdf
- KL4GP-Reproducibility/Figures/Fig2_a.pdf
- __MACOSX/KL4GP-Reproducibility/Figures/._Fig2_a.pdf
- KL4GP-Reproducibility/Figures/Fig4_b.pdf
- __MACOSX/KL4GP-Reproducibility/Figures/._Fig4_b.pdf
- KL4GP-Reproducibility/Figures/Fig2_d.pdf
- __MACOSX/KL4GP-Reproducibility/Figures/._Fig2_d.pdf
- KL4GP-Reproducibility/Figures/Fig2_e.pdf
- __MACOSX/KL4GP-Reproducibility/Figures/._Fig2_e.pdf
- KL4GP-Reproducibility/Figures/Fig6_a.pdf
- __MACOSX/KL4GP-Reproducibility/Figures/._Fig6_a.pdf
- KL4GP-Reproducibility/Figures/Fig4_a.pdf
- __MACOSX/KL4GP-Reproducibility/Figures/._Fig4_a.pdf
- KL4GP-Reproducibility/Figures/Fig2_f.pdf
- __MACOSX/KL4GP-Reproducibility/Figures/._Fig2_f.pdf
- KL4GP-Reproducibility/Figures/Fig6_b.pdf
- __MACOSX/KL4GP-Reproducibility/Figures/._Fig6_b.pdf
- KL4GP-Reproducibility/Scripts/Figure1_a_b.R
- __MACOSX/KL4GP-Reproducibility/Scripts/._Figure1_a_b.R
- KL4GP-Reproducibility/Scripts/.Rhistory
- __MACOSX/KL4GP-Reproducibility/Scripts/._.Rhistory
- KL4GP-Reproducibility/Scripts/Experiment_Section_3_Scenario_B.R
- __MACOSX/KL4GP-Reproducibility/Scripts/._Experiment_Section_3_Scenario_B.R
- KL4GP-Reproducibility/Scripts/Figure2_b_e.R
- __MACOSX/KL4GP-Reproducibility/Scripts/._Figure2_b_e.R
- KL4GP-Reproducibility/Scripts/Experiment_Section_3_processing_times.R
- __MACOSX/KL4GP-Reproducibility/Scripts/._Experiment_Section_3_processing_times.R
- KL4GP-Reproducibility/Scripts/Compiling_Data_Results.R
- __MACOSX/KL4GP-Reproducibility/Scripts/._Compiling_Data_Results.R
- KL4GP-Reproducibility/Scripts/.DS_Store
- __MACOSX/KL4GP-Reproducibility/Scripts/._.DS_Store
- KL4GP-Reproducibility/Scripts/Experiment_Section_4.R
- __MACOSX/KL4GP-Reproducibility/Scripts/._Experiment_Section_4.R
- KL4GP-Reproducibility/Scripts/Figure2_c_f.R
- __MACOSX/KL4GP-Reproducibility/Scripts/._Figure2_c_f.R
- KL4GP-Reproducibility/Scripts/Experiment_Section_3_Scenario_A.R
- __MACOSX/KL4GP-Reproducibility/Scripts/._Experiment_Section_3_Scenario_A.R
- KL4GP-Reproducibility/Scripts/Fig3_a_b_c.R
- __MACOSX/KL4GP-Reproducibility/Scripts/._Fig3_a_b_c.R
- KL4GP-Reproducibility/Scripts/Fig6_a_b.R
- __MACOSX/KL4GP-Reproducibility/Scripts/._Fig6_a_b.R
- KL4GP-Reproducibility/Scripts/master.R
- __MACOSX/KL4GP-Reproducibility/Scripts/._master.R
- KL4GP-Reproducibility/Scripts/Fig4_a_b.R
- __MACOSX/KL4GP-Reproducibility/Scripts/._Fig4_a_b.R
- KL4GP-Reproducibility/Scripts/Experiment_Section_3_Scenario_C.R
- __MACOSX/KL4GP-Reproducibility/Scripts/._Experiment_Section_3_Scenario_C.R
- KL4GP-Reproducibility/Scripts/Figure2_a_d.R
- __MACOSX/KL4GP-Reproducibility/Scripts/._Figure2_a_d.R
- KL4GP-Reproducibility/Scripts/Fig5_a_b.R
- __MACOSX/KL4GP-Reproducibility/Scripts/._Fig5_a_b.R
- KL4GP-Reproducibility/Data/ECG200_TEST.txt
- __MACOSX/KL4GP-Reproducibility/Data/._ECG200_TEST.txt
- KL4GP-Reproducibility/Data/AJD.RData
- __MACOSX/KL4GP-Reproducibility/Data/._AJD.RData
- KL4GP-Reproducibility/Data/ECG200_TRAIN.txt
- __MACOSX/KL4GP-Reproducibility/Data/._ECG200_TRAIN.txt
- KL4GP-Reproducibility/Data/times.Rdata
- __MACOSX/KL4GP-Reproducibility/Data/._times.Rdata
