# Supplementary material for: Domain Selection for Gaussian Process Data: An Application to Electrocardiogram Signals
Source: Biom J. 2024 Nov 28;66(8):e70018. doi: 10.1002/bimj.70018 (PMC11604031; doi:10.1002/bimj.70018)
Supplement: Supplementary file 1 — Supporting Information [file BIMJ-66-e70018-s001.zip › KL4GP-Reproducibility/Results/results_0.8.txt]

"a" "b" "centre" "QD" "a.1" "b.1" "centre.1" "QD.1" "a.2" "b.2" "centre.2" "QD.2" "a.3" "b.3" "centre.3" "QD.3" "a.4" "b.4" "centre.4" "QD.4" "a.5" "b.5" "centre.5" "QD.5" "a.6" "b.6" "centre.6" "QD.6" "a.7" "b.7" "centre.7" "QD.7" "a.8" "b.8" "centre.8" "QD.8" "a.9" "b.9" "centre.9" "QD.9" "a.10" "b.10" "centre.10" "QD.10" "a.11" "b.11" "centre.11" "QD.11" "a.12" "b.12" "centre.12" "QD.12" "a.13" "b.13" "centre.13" "QD.13" "a.14" "b.14" "centre.14" "QD.14" "a.15" "b.15" "centre.15" "QD.15" "a.16" "b.16" "centre.16" "QD.16" "a.17" "b.17" "centre.17" "QD.17" "a.18" "b.18" "centre.18" "QD.18" "a.19" "b.19" "centre.19" "QD.19" "a.20" "b.20" "centre.20" "QD.20" "a.21" "b.21" "centre.21" "QD.21" "a.22" "b.22" "centre.22" "QD.22" "a.23" "b.23" "centre.23" "QD.23" "a.24" "b.24" "centre.24" "QD.24" "a.25" "b.25" "centre.25" "QD.25" "a.26" "b.26" "centre.26" "QD.26" "a.27" "b.27" "centre.27" "QD.27" "a.28" "b.28" "centre.28" "QD.28" "a.29" "b.29" "centre.29" "QD.29" "a.30" "b.30" "centre.30" "QD.30" "a.31" "b.31" "centre.31" "QD.31" "a.32" "b.32" "centre.32" "QD.32" "a.33" "b.33" "centre.33" "QD.33" "a.34" "b.34" "centre.34" "QD.34" "a.35" "b.35" "centre.35" "QD.35" "a.36" "b.36" "centre.36" "QD.36" "a.37" "b.37" "centre.37" "QD.37" "a.38" "b.38" "centre.38" "QD.38" "a.39" "b.39" "centre.39" "QD.39" "a.40" "b.40" "centre.40" "QD.40" "a.41" "b.41" "centre.41" "QD.41" "a.42" "b.42" "centre.42" "QD.42" "a.43" "b.43" "centre.43" "QD.43" "a.44" "b.44" "centre.44" "QD.44" "a.45" "b.45" "centre.45" "QD.45" "a.46" "b.46" "centre.46" "QD.46" "a.47" "b.47" "centre.47" "QD.47" "a.48" "b.48" "centre.48" "QD.48" "a.49" "b.49" "centre.49" "QD.49" "a.50" "b.50" "centre.50" "QD.50" "a.51" "b.51" "centre.51" "QD.51" "a.52" "b.52" "centre.52" "QD.52" "a.53" "b.53" "centre.53" "QD.53" "a.54" "b.54" "centre.54" "QD.54" "a.55" "b.55" "centre.55" "QD.55" "a.56" "b.56" "centre.56" "QD.56" "a.57" "b.57" "centre.57" "QD.57" "a.58" "b.58" "centre.58" "QD.58" "a.59" "b.59" "centre.59" "QD.59" "a.60" "b.60" "centre.60" "QD.60" "a.61" "b.61" "centre.61" "QD.61" "a.62" "b.62" "centre.62" "QD.62" "a.63" "b.63" "centre.63" "QD.63" "a.64" "b.64" "centre.64" "QD.64" "a.65" "b.65" "centre.65" "QD.65" "a.66" "b.66" "centre.66" "QD.66" "a.67" "b.67" "centre.67" "QD.67" "a.68" "b.68" "centre.68" "QD.68" "a.69" "b.69" "centre.69" "QD.69" "a.70" "b.70" "centre.70" "QD.70" "a.71" "b.71" "centre.71" "QD.71" "a.72" "b.72" "centre.72" "QD.72" "a.73" "b.73" "centre.73" "QD.73" "a.74" "b.74" "centre.74" "QD.74" "a.75" "b.75" "centre.75" "QD.75" "a.76" "b.76" "centre.76" "QD.76" "a.77" "b.77" "centre.77" "QD.77" "a.78" "b.78" "centre.78" "QD.78" "a.79" "b.79" "centre.79" "QD.79" "a.80" "b.80" "centre.80" "QD.80" "a.81" "b.81" "centre.81" "QD.81" "a.82" "b.82" "centre.82" "QD.82" "a.83" "b.83" "centre.83" "QD.83" "a.84" "b.84" "centre.84" "QD.84" "a.85" "b.85" "centre.85" "QD.85" "a.86" "b.86" "centre.86" "QD.86" "a.87" "b.87" "centre.87" "QD.87" "a.88" "b.88" "centre.88" "QD.88" "a.89" "b.89" "centre.89" "QD.89" "a.90" "b.90" "centre.90" "QD.90" "a.91" "b.91" "centre.91" "QD.91" "a.92" "b.92" "centre.92" "QD.92" "a.93" "b.93" "centre.93" "QD.93" "a.94" "b.94" "centre.94" "QD.94" "a.95" "b.95" "centre.95" "QD.95" "a.96" "b.96" "centre.96" "QD.96" "a.97" "b.97" "centre.97" "QD.97" "a.98" "b.98" "centre.98" "QD.98" "a.99" "b.99" "centre.99" "QD.99" "a.100" "b.100" "centre.100" "QD.100" "a.101" "b.101" "centre.101" "QD.101" "a.102" "b.102" "centre.102" "QD.102" "a.103" "b.103" "centre.103" "QD.103" "a.104" "b.104" "centre.104" "QD.104" "a.105" "b.105" "centre.105" "QD.105" "a.106" "b.106" "centre.106" "QD.106" "a.107" "b.107" "centre.107" "QD.107" "a.108" "b.108" "centre.108" "QD.108" "a.109" "b.109" "centre.109" "QD.109" "a.110" "b.110" "centre.110" "QD.110" "a.111" "b.111" "centre.111" "QD.111" "a.112" "b.112" "centre.112" "QD.112" "a.113" "b.113" "centre.113" "QD.113" "a.114" "b.114" "centre.114" "QD.114" "a.115" "b.115" "centre.115" "QD.115" "a.116" "b.116" "centre.116" "QD.116" "a.117" "b.117" "centre.117" "QD.117" "a.118" "b.118" "centre.118" "QD.118" "a.119" "b.119" "centre.119" "QD.119" "a.120" "b.120" "centre.120" "QD.120" "a.121" "b.121" "centre.121" "QD.121" "a.122" "b.122" "centre.122" "QD.122" "a.123" "b.123" "centre.123" "QD.123" "a.124" "b.124" "centre.124" "QD.124" "a.125" "b.125" "centre.125" "QD.125" "a.126" "b.126" "centre.126" "QD.126" "a.127" "b.127" "centre.127" "QD.127" "a.128" "b.128" "centre.128" "QD.128" "a.129" "b.129" "centre.129" "QD.129" "a.130" "b.130" "centre.130" "QD.130" "a.131" "b.131" "centre.131" "QD.131" "a.132" "b.132" "centre.132" "QD.132" "a.133" "b.133" "centre.133" "QD.133" "a.134" "b.134" "centre.134" "QD.134" "a.135" "b.135" "centre.135" "QD.135" "a.136" "b.136" "centre.136" "QD.136" "a.137" "b.137" "centre.137" "QD.137" "a.138" "b.138" "centre.138" "QD.138" "a.139" "b.139" "centre.139" "QD.139" "a.140" "b.140" "centre.140" "QD.140" "a.141" "b.141" "centre.141" "QD.141" "a.142" "b.142" "centre.142" "QD.142" "a.143" "b.143" "centre.143" "QD.143" "a.144" "b.144" "centre.144" "QD.144" "a.145" "b.145" "centre.145" "QD.145" "a.146" "b.146" "centre.146" "QD.146" "a.147" "b.147" "centre.147" "QD.147" "a.148" "b.148" "centre.148" "QD.148" "a.149" "b.149" "centre.149" "QD.149" "a.150" "b.150" "centre.150" "QD.150" "a.151" "b.151" "centre.151" "QD.151" "a.152" "b.152" "centre.152" "QD.152" "a.153" "b.153" "centre.153" "QD.153" "a.154" "b.154" "centre.154" "QD.154" "a.155" "b.155" "centre.155" "QD.155" "a.156" "b.156" "centre.156" "QD.156" "a.157" "b.157" "centre.157" "QD.157" "a.158" "b.158" "centre.158" "QD.158" "a.159" "b.159" "centre.159" "QD.159" "a.160" "b.160" "centre.160" "QD.160" "a.161" "b.161" "centre.161" "QD.161" "a.162" "b.162" "centre.162" "QD.162" "a.163" "b.163" "centre.163" "QD.163" "a.164" "b.164" "centre.164" "QD.164" "a.165" "b.165" "centre.165" "QD.165" "a.166" "b.166" "centre.166" "QD.166" "a.167" "b.167" "centre.167" "QD.167" "a.168" "b.168" "centre.168" "QD.168" "a.169" "b.169" "centre.169" "QD.169" "a.170" "b.170" "centre.170" "QD.170" "a.171" "b.171" "centre.171" "QD.171" "a.172" "b.172" "centre.172" "QD.172" "a.173" "b.173" "centre.173" "QD.173" "a.174" "b.174" "centre.174" "QD.174" "a.175" "b.175" "centre.175" "QD.175" "a.176" "b.176" "centre.176" "QD.176" "a.177" "b.177" "centre.177" "QD.177" "a.178" "b.178" "centre.178" "QD.178" "a.179" "b.179" "centre.179" "QD.179" "a.180" "b.180" "centre.180" "QD.180" "a.181" "b.181" "centre.181" "QD.181" "a.182" "b.182" "centre.182" "QD.182" "a.183" "b.183" "centre.183" "QD.183" "a.184" "b.184" "centre.184" "QD.184" "a.185" "b.185" "centre.185" "QD.185" "a.186" "b.186" "centre.186" "QD.186" "a.187" "b.187" "centre.187" "QD.187" "a.188" "b.188" "centre.188" "QD.188" "a.189" "b.189" "centre.189" "QD.189" "a.190" "b.190" "centre.190" "QD.190" "a.191" "b.191" "centre.191" "QD.191" "a.192" "b.192" "centre.192" "QD.192" "a.193" "b.193" "centre.193" "QD.193" "a.194" "b.194" "centre.194" "QD.194" "a.195" "b.195" "centre.195" "QD.195" "a.196" "b.196" "centre.196" "QD.196" "a.197" "b.197" "centre.197" "QD.197" "a.198" "b.198" "centre.198" "QD.198" "a.199" "b.199" "centre.199" "QD.199" "a.200" "b.200" "centre.200" "QD.200" "a.201" "b.201" "centre.201" "QD.201" "a.202" "b.202" "centre.202" "QD.202" "a.203" "b.203" "centre.203" "QD.203" "a.204" "b.204" "centre.204" "QD.204" "a.205" "b.205" "centre.205" "QD.205" "a.206" "b.206" "centre.206" "QD.206" "a.207" "b.207" "centre.207" "QD.207" "a.208" "b.208" "centre.208" "QD.208" "a.209" "b.209" "centre.209" "QD.209" "a.210" "b.210" "centre.210" "QD.210" "a.211" "b.211" "centre.211" "QD.211" "a.212" "b.212" "centre.212" "QD.212" "a.213" "b.213" "centre.213" "QD.213" "a.214" "b.214" "centre.214" "QD.214" "a.215" "b.215" "centre.215" "QD.215" "a.216" "b.216" "centre.216" "QD.216" "a.217" "b.217" "centre.217" "QD.217" "a.218" "b.218" "centre.218" "QD.218" "a.219" "b.219" "centre.219" "QD.219" "a.220" "b.220" "centre.220" "QD.220" "a.221" "b.221" "centre.221" "QD.221" "a.222" "b.222" "centre.222" "QD.222" "a.223" "b.223" "centre.223" "QD.223" "a.224" "b.224" "centre.224" "QD.224" "a.225" "b.225" "centre.225" "QD.225" "a.226" "b.226" "centre.226" "QD.226" "a.227" "b.227" "centre.227" "QD.227" "a.228" "b.228" "centre.228" "QD.228" "a.229" "b.229" "centre.229" "QD.229" "a.230" "b.230" "centre.230" "QD.230" "a.231" "b.231" "centre.231" "QD.231" "a.232" "b.232" "centre.232" "QD.232" "a.233" "b.233" "centre.233" "QD.233" "a.234" "b.234" "centre.234" "QD.234" "a.235" "b.235" "centre.235" "QD.235" "a.236" "b.236" "centre.236" "QD.236" "a.237" "b.237" "centre.237" "QD.237" "a.238" "b.238" "centre.238" "QD.238" "a.239" "b.239" "centre.239" "QD.239" "a.240" "b.240" "centre.240" "QD.240" "a.241" "b.241" "centre.241" "QD.241" "a.242" "b.242" "centre.242" "QD.242" "a.243" "b.243" "centre.243" "QD.243" "a.244" "b.244" "centre.244" "QD.244" "a.245" "b.245" "centre.245" "QD.245" "a.246" "b.246" "centre.246" "QD.246" "a.247" "b.247" "centre.247" "QD.247" "a.248" "b.248" "centre.248" "QD.248" "a.249" "b.249" "centre.249" "QD.249" "a.250" "b.250" "centre.250" "QD.250" "a.251" "b.251" "centre.251" "QD.251" "a.252" "b.252" "centre.252" "QD.252" "a.253" "b.253" "centre.253" "QD.253" "a.254" "b.254" "centre.254" "QD.254" "a.255" "b.255" "centre.255" "QD.255" "a.256" "b.256" "centre.256" "QD.256" "a.257" "b.257" "centre.257" "QD.257" "a.258" "b.258" "centre.258" "QD.258" "a.259" "b.259" "centre.259" "QD.259" "a.260" "b.260" "centre.260" "QD.260" "a.261" "b.261" "centre.261" "QD.261" "a.262" "b.262" "centre.262" "QD.262" "a.263" "b.263" "centre.263" "QD.263" "a.264" "b.264" "centre.264" "QD.264" "a.265" "b.265" "centre.265" "QD.265" "a.266" "b.266" "centre.266" "QD.266" "a.267" "b.267" "centre.267" "QD.267" "a.268" "b.268" "centre.268" "QD.268" "a.269" "b.269" "centre.269" "QD.269" "a.270" "b.270" "centre.270" "QD.270" "a.271" "b.271" "centre.271" "QD.271" "a.272" "b.272" "centre.272" "QD.272" "a.273" "b.273" "centre.273" "QD.273" "a.274" "b.274" "centre.274" "QD.274" "a.275" "b.275" "centre.275" "QD.275" "a.276" "b.276" "centre.276" "QD.276" "a.277" "b.277" "centre.277" "QD.277" "a.278" "b.278" "centre.278" "QD.278" "a.279" "b.279" "centre.279" "QD.279" "a.280" "b.280" "centre.280" "QD.280" "a.281" "b.281" "centre.281" "QD.281" "a.282" "b.282" "centre.282" "QD.282" "a.283" "b.283" "centre.283" "QD.283" "a.284" "b.284" "centre.284" "QD.284" "a.285" "b.285" "centre.285" "QD.285" "a.286" "b.286" "centre.286" "QD.286" "a.287" "b.287" "centre.287" "QD.287" "a.288" "b.288" "centre.288" "QD.288" "a.289" "b.289" "centre.289" "QD.289" "a.290" "b.290" "centre.290" "QD.290" "a.291" "b.291" "centre.291" "QD.291" "a.292" "b.292" "centre.292" "QD.292" "a.293" "b.293" "centre.293" "QD.293" "a.294" "b.294" "centre.294" "QD.294" "a.295" "b.295" "centre.295" "QD.295" "a.296" "b.296" "centre.296" "QD.296" "a.297" "b.297" "centre.297" "QD.297" "a.298" "b.298" "centre.298" "QD.298" "a.299" "b.299" "centre.299" "QD.299" "a.300" "b.300" "centre.300" "QD.300" "a.301" "b.301" "centre.301" "QD.301" "a.302" "b.302" "centre.302" "QD.302" "a.303" "b.303" "centre.303" "QD.303" "a.304" "b.304" "centre.304" "QD.304" "a.305" "b.305" "centre.305" "QD.305" "a.306" "b.306" "centre.306" "QD.306" "a.307" "b.307" "centre.307" "QD.307" "a.308" "b.308" "centre.308" "QD.308" "a.309" "b.309" "centre.309" "QD.309" "a.310" "b.310" "centre.310" "QD.310" "a.311" "b.311" "centre.311" "QD.311" "a.312" "b.312" "centre.312" "QD.312" "a.313" "b.313" "centre.313" "QD.313" "a.314" "b.314" "centre.314" "QD.314" "a.315" "b.315" "centre.315" "QD.315" "a.316" "b.316" "centre.316" "QD.316" "a.317" "b.317" "centre.317" "QD.317" "a.318" "b.318" "centre.318" "QD.318" "a.319" "b.319" "centre.319" "QD.319" "a.320" "b.320" "centre.320" "QD.320" "a.321" "b.321" "centre.321" "QD.321" "a.322" "b.322" "centre.322" "QD.322" "a.323" "b.323" "centre.323" "QD.323" "a.324" "b.324" "centre.324" "QD.324" "a.325" "b.325" "centre.325" "QD.325" "a.326" "b.326" "centre.326" "QD.326" "a.327" "b.327" "centre.327" "QD.327" "a.328" "b.328" "centre.328" "QD.328" "a.329" "b.329" "centre.329" "QD.329" "a.330" "b.330" "centre.330" "QD.330" "a.331" "b.331" "centre.331" "QD.331" "a.332" "b.332" "centre.332" "QD.332" "a.333" "b.333" "centre.333" "QD.333" "a.334" "b.334" "centre.334" "QD.334" "a.335" "b.335" "centre.335" "QD.335" "a.336" "b.336" "centre.336" "QD.336" "a.337" "b.337" "centre.337" "QD.337" "a.338" "b.338" "centre.338" "QD.338" "a.339" "b.339" "centre.339" "QD.339" "a.340" "b.340" "centre.340" "QD.340" "a.341" "b.341" "centre.341" "QD.341" "a.342" "b.342" "centre.342" "QD.342" "a.343" "b.343" "centre.343" "QD.343" "a.344" "b.344" "centre.344" "QD.344" "a.345" "b.345" "centre.345" "QD.345" "a.346" "b.346" "centre.346" "QD.346" "a.347" "b.347" "centre.347" "QD.347" "a.348" "b.348" "centre.348" "QD.348" "a.349" "b.349" "centre.349" "QD.349" "a.350" "b.350" "centre.350" "QD.350" "a.351" "b.351" "centre.351" "QD.351" "a.352" "b.352" "centre.352" "QD.352" "a.353" "b.353" "centre.353" "QD.353" "a.354" "b.354" "centre.354" "QD.354" "a.355" "b.355" "centre.355" "QD.355" "a.356" "b.356" "centre.356" "QD.356" "a.357" "b.357" "centre.357" "QD.357" "a.358" "b.358" "centre.358" "QD.358" "a.359" "b.359" "centre.359" "QD.359" "a.360" "b.360" "centre.360" "QD.360" "a.361" "b.361" "centre.361" "QD.361" "a.362" "b.362" "centre.362" "QD.362" "a.363" "b.363" "centre.363" "QD.363" "a.364" "b.364" "centre.364" "QD.364" "a.365" "b.365" "centre.365" "QD.365" "a.366" "b.366" "centre.366" "QD.366" "a.367" "b.367" "centre.367" "QD.367" "a.368" "b.368" "centre.368" "QD.368" "a.369" "b.369" "centre.369" "QD.369" "a.370" "b.370" "centre.370" "QD.370" "a.371" "b.371" "centre.371" "QD.371" "a.372" "b.372" "centre.372" "QD.372" "a.373" "b.373" "centre.373" "QD.373" "a.374" "b.374" "centre.374" "QD.374" "a.375" "b.375" "centre.375" "QD.375" "a.376" "b.376" "centre.376" "QD.376" "a.377" "b.377" "centre.377" "QD.377" "a.378" "b.378" "centre.378" "QD.378" "a.379" "b.379" "centre.379" "QD.379" "a.380" "b.380" "centre.380" "QD.380" "a.381" "b.381" "centre.381" "QD.381" "a.382" "b.382" "centre.382" "QD.382" "a.383" "b.383" "centre.383" "QD.383" "a.384" "b.384" "centre.384" "QD.384" "a.385" "b.385" "centre.385" "QD.385" "a.386" "b.386" "centre.386" "QD.386" "a.387" "b.387" "centre.387" "QD.387" "a.388" "b.388" "centre.388" "QD.388" "a.389" "b.389" "centre.389" "QD.389" "a.390" "b.390" "centre.390" "QD.390" "a.391" "b.391" "centre.391" "QD.391" "a.392" "b.392" "centre.392" "QD.392" "a.393" "b.393" "centre.393" "QD.393" "a.394" "b.394" "centre.394" "QD.394" "a.395" "b.395" "centre.395" "QD.395" "a.396" "b.396" "centre.396" "QD.396" "a.397" "b.397" "centre.397" "QD.397" "a.398" "b.398" "centre.398" "QD.398" "a.399" "b.399" "centre.399" "QD.399" "a.400" "b.400" "centre.400" "QD.400" "a.401" "b.401" "centre.401" "QD.401" "a.402" "b.402" "centre.402" "QD.402" "a.403" "b.403" "centre.403" "QD.403" "a.404" "b.404" "centre.404" "QD.404" "a.405" "b.405" "centre.405" "QD.405" "a.406" "b.406" "centre.406" "QD.406" "a.407" "b.407" "centre.407" "QD.407" "a.408" "b.408" "centre.408" "QD.408" "a.409" "b.409" "centre.409" "QD.409" "a.410" "b.410" "centre.410" "QD.410" "a.411" "b.411" "centre.411" "QD.411" "a.412" "b.412" "centre.412" "QD.412" "a.413" "b.413" "centre.413" "QD.413" "a.414" "b.414" "centre.414" "QD.414" "a.415" "b.415" "centre.415" "QD.415" "a.416" "b.416" "centre.416" "QD.416" "a.417" "b.417" "centre.417" "QD.417" "a.418" "b.418" "centre.418" "QD.418" "a.419" "b.419" "centre.419" "QD.419" "a.420" "b.420" "centre.420" "QD.420" "a.421" "b.421" "centre.421" "QD.421" "a.422" "b.422" "centre.422" "QD.422" "a.423" "b.423" "centre.423" "QD.423" "a.424" "b.424" "centre.424" "QD.424" "a.425" "b.425" "centre.425" "QD.425" "a.426" "b.426" "centre.426" "QD.426" "a.427" "b.427" "centre.427" "QD.427" "a.428" "b.428" "centre.428" "QD.428" "a.429" "b.429" "centre.429" "QD.429" "a.430" "b.430" "centre.430" "QD.430" "a.431" "b.431" "centre.431" "QD.431" "a.432" "b.432" "centre.432" "QD.432" "a.433" "b.433" "centre.433" "QD.433" "a.434" "b.434" "centre.434" "QD.434" "a.435" "b.435" "centre.435" "QD.435" "a.436" "b.436" "centre.436" "QD.436" "a.437" "b.437" "centre.437" "QD.437" "a.438" "b.438" "centre.438" "QD.438" "a.439" "b.439" "centre.439" "QD.439" "a.440" "b.440" "centre.440" "QD.440" "a.441" "b.441" "centre.441" "QD.441" "a.442" "b.442" "centre.442" "QD.442" "a.443" "b.443" "centre.443" "QD.443" "a.444" "b.444" "centre.444" "QD.444" "a.445" "b.445" "centre.445" "QD.445" "a.446" "b.446" "centre.446" "QD.446" "a.447" "b.447" "centre.447" "QD.447" "a.448" "b.448" "centre.448" "QD.448" "a.449" "b.449" "centre.449" "QD.449" "a.450" "b.450" "centre.450" "QD.450" "a.451" "b.451" "centre.451" "QD.451" "a.452" "b.452" "centre.452" "QD.452" "a.453" "b.453" "centre.453" "QD.453" "a.454" "b.454" "centre.454" "QD.454" "a.455" "b.455" "centre.455" "QD.455" "a.456" "b.456" "centre.456" "QD.456" "a.457" "b.457" "centre.457" "QD.457" "a.458" "b.458" "centre.458" "QD.458" "a.459" "b.459" "centre.459" "QD.459" "a.460" "b.460" "centre.460" "QD.460" "a.461" "b.461" "centre.461" "QD.461" "a.462" "b.462" "centre.462" "QD.462" "a.463" "b.463" "centre.463" "QD.463" "a.464" "b.464" "centre.464" "QD.464" "a.465" "b.465" "centre.465" "QD.465" "a.466" "b.466" "centre.466" "QD.466" "a.467" "b.467" "centre.467" "QD.467" "a.468" "b.468" "centre.468" "QD.468" "a.469" "b.469" "centre.469" "QD.469" "a.470" "b.470" "centre.470" "QD.470" "a.471" "b.471" "centre.471" "QD.471" "a.472" "b.472" "centre.472" "QD.472" "a.473" "b.473" "centre.473" "QD.473" "a.474" "b.474" "centre.474" "QD.474" "a.475" "b.475" "centre.475" "QD.475" "a.476" "b.476" "centre.476" "QD.476" "a.477" "b.477" "centre.477" "QD.477" "a.478" "b.478" "centre.478" "QD.478" "a.479" "b.479" "centre.479" "QD.479" "a.480" "b.480" "centre.480" "QD.480" "a.481" "b.481" "centre.481" "QD.481" "a.482" "b.482" "centre.482" "QD.482" "a.483" "b.483" "centre.483" "QD.483" "a.484" "b.484" "centre.484" "QD.484" "a.485" "b.485" "centre.485" "QD.485" "a.486" "b.486" "centre.486" "QD.486" "a.487" "b.487" "centre.487" "QD.487" "a.488" "b.488" "centre.488" "QD.488" "a.489" "b.489" "centre.489" "QD.489" "a.490" "b.490" "centre.490" "QD.490" "a.491" "b.491" "centre.491" "QD.491" "a.492" "b.492" "centre.492" "QD.492" "a.493" "b.493" "centre.493" "QD.493" "a.494" "b.494" "centre.494" "QD.494" "a.495" "b.495" "centre.495" "QD.495" "a.496" "b.496" "centre.496" "QD.496" "a.497" "b.497" "centre.497" "QD.497" "a.498" "b.498" "centre.498" "QD.498" "a.499" "b.499" "centre.499" "QD.499" "a.500" "b.500" "centre.500" "QD.500" "a.501" "b.501" "centre.501" "QD.501" "a.502" "b.502" "centre.502" "QD.502" "a.503" "b.503" "centre.503" "QD.503" "a.504" "b.504" "centre.504" "QD.504" "a.505" "b.505" "centre.505" "QD.505" "a.506" "b.506" "centre.506" "QD.506" "a.507" "b.507" "centre.507" "QD.507" "a.508" "b.508" "centre.508" "QD.508" "a.509" "b.509" "centre.509" "QD.509" "a.510" "b.510" "centre.510" "QD.510" "a.511" "b.511" "centre.511" "QD.511" "a.512" "b.512" "centre.512" "QD.512" "a.513" "b.513" "centre.513" "QD.513" "a.514" "b.514" "centre.514" "QD.514" "a.515" "b.515" "centre.515" "QD.515" "a.516" "b.516" "centre.516" "QD.516" "a.517" "b.517" "centre.517" "QD.517" "a.518" "b.518" "centre.518" "QD.518" "a.519" "b.519" "centre.519" "QD.519" "a.520" "b.520" "centre.520" "QD.520" "a.521" "b.521" "centre.521" "QD.521" "a.522" "b.522" "centre.522" "QD.522" "a.523" "b.523" "centre.523" "QD.523" "a.524" "b.524" "centre.524" "QD.524" "a.525" "b.525" "centre.525" "QD.525" "a.526" "b.526" "centre.526" "QD.526" "a.527" "b.527" "centre.527" "QD.527" "a.528" "b.528" "centre.528" "QD.528" "a.529" "b.529" "centre.529" "QD.529" "a.530" "b.530" "centre.530" "QD.530" "a.531" "b.531" "centre.531" "QD.531" "a.532" "b.532" "centre.532" "QD.532" "a.533" "b.533" "centre.533" "QD.533" "a.534" "b.534" "centre.534" "QD.534" "a.535" "b.535" "centre.535" "QD.535" "a.536" "b.536" "centre.536" "QD.536" "a.537" "b.537" "centre.537" "QD.537" "a.538" "b.538" "centre.538" "QD.538" "a.539" "b.539" "centre.539" "QD.539" "a.540" "b.540" "centre.540" "QD.540" "a.541" "b.541" "centre.541" "QD.541" "a.542" "b.542" "centre.542" "QD.542" "a.543" "b.543" "centre.543" "QD.543" "a.544" "b.544" "centre.544" "QD.544" "a.545" "b.545" "centre.545" "QD.545" "a.546" "b.546" "centre.546" "QD.546" "a.547" "b.547" "centre.547" "QD.547" "a.548" "b.548" "centre.548" "QD.548" "a.549" "b.549" "centre.549" "QD.549" "a.550" "b.550" "centre.550" "QD.550" "a.551" "b.551" "centre.551" "QD.551" "a.552" "b.552" "centre.552" "QD.552" "a.553" "b.553" "centre.553" "QD.553" "a.554" "b.554" "centre.554" "QD.554" "a.555" "b.555" "centre.555" "QD.555" "a.556" "b.556" "centre.556" "QD.556" "a.557" "b.557" "centre.557" "QD.557" "a.558" "b.558" "centre.558" "QD.558" "a.559" "b.559" "centre.559" "QD.559" "a.560" "b.560" "centre.560" "QD.560" "a.561" "b.561" "centre.561" "QD.561" "a.562" "b.562" "centre.562" "QD.562" "a.563" "b.563" "centre.563" "QD.563" "a.564" "b.564" "centre.564" "QD.564" "a.565" "b.565" "centre.565" "QD.565" "a.566" "b.566" "centre.566" "QD.566" "a.567" "b.567" "centre.567" "QD.567" "a.568" "b.568" "centre.568" "QD.568" "a.569" "b.569" "centre.569" "QD.569" "a.570" "b.570" "centre.570" "QD.570" "a.571" "b.571" "centre.571" "QD.571" "a.572" "b.572" "centre.572" "QD.572" "a.573" "b.573" "centre.573" "QD.573" "a.574" "b.574" "centre.574" "QD.574" "a.575" "b.575" "centre.575" "QD.575" "a.576" "b.576" "centre.576" "QD.576" "a.577" "b.577" "centre.577" "QD.577" "a.578" "b.578" "centre.578" "QD.578" "a.579" "b.579" "centre.579" "QD.579" "a.580" "b.580" "centre.580" "QD.580" "a.581" "b.581" "centre.581" "QD.581" "a.582" "b.582" "centre.582" "QD.582" "a.583" "b.583" "centre.583" "QD.583" "a.584" "b.584" "centre.584" "QD.584" "a.585" "b.585" "centre.585" "QD.585" "a.586" "b.586" "centre.586" "QD.586" "a.587" "b.587" "centre.587" "QD.587" "a.588" "b.588" "centre.588" "QD.588" "a.589" "b.589" "centre.589" "QD.589" "a.590" "b.590" "centre.590" "QD.590" "a.591" "b.591" "centre.591" "QD.591" "a.592" "b.592" "centre.592" "QD.592" "a.593" "b.593" "centre.593" "QD.593" "a.594" "b.594" "centre.594" "QD.594" "a.595" "b.595" "centre.595" "QD.595" "a.596" "b.596" "centre.596" "QD.596" "a.597" "b.597" "centre.597" "QD.597" "a.598" "b.598" "centre.598" "QD.598" "a.599" "b.599" "centre.599" "QD.599" "a.600" "b.600" "centre.600" "QD.600" "a.601" "b.601" "centre.601" "QD.601" "a.602" "b.602" "centre.602" "QD.602" "a.603" "b.603" "centre.603" "QD.603" "a.604" "b.604" "centre.604" "QD.604" "a.605" "b.605" "centre.605" "QD.605" "a.606" "b.606" "centre.606" "QD.606" "a.607" "b.607" "centre.607" "QD.607" "a.608" "b.608" "centre.608" "QD.608" "a.609" "b.609" "centre.609" "QD.609" "a.610" "b.610" "centre.610" "QD.610" "a.611" "b.611" "centre.611" "QD.611" "a.612" "b.612" "centre.612" "QD.612" "a.613" "b.613" "centre.613" "QD.613" "a.614" "b.614" "centre.614" "QD.614" "a.615" "b.615" "centre.615" "QD.615" "a.616" "b.616" "centre.616" "QD.616" "a.617" "b.617" "centre.617" "QD.617" "a.618" "b.618" "centre.618" "QD.618" "a.619" "b.619" "centre.619" "QD.619" "a.620" "b.620" "centre.620" "QD.620" "a.621" "b.621" "centre.621" "QD.621" "a.622" "b.622" "centre.622" "QD.622" "a.623" "b.623" "centre.623" "QD.623" "a.624" "b.624" "centre.624" "QD.624" "a.625" "b.625" "centre.625" "QD.625" "a.626" "b.626" "centre.626" "QD.626" "a.627" "b.627" "centre.627" "QD.627" "a.628" "b.628" "centre.628" "QD.628" "a.629" "b.629" "centre.629" "QD.629" "a.630" "b.630" "centre.630" "QD.630" "a.631" "b.631" "centre.631" "QD.631" "a.632" "b.632" "centre.632" "QD.632" "a.633" "b.633" "centre.633" "QD.633" "a.634" "b.634" "centre.634" "QD.634" "a.635" "b.635" "centre.635" "QD.635" "a.636" "b.636" "centre.636" "QD.636" "a.637" "b.637" "centre.637" "QD.637" "a.638" "b.638" "centre.638" "QD.638" "a.639" "b.639" "centre.639" "QD.639" "a.640" "b.640" "centre.640" "QD.640" "a.641" "b.641" "centre.641" "QD.641" "a.642" "b.642" "centre.642" "QD.642" "a.643" "b.643" "centre.643" "QD.643" "a.644" "b.644" "centre.644" "QD.644" "a.645" "b.645" "centre.645" "QD.645" "a.646" "b.646" "centre.646" "QD.646" "a.647" "b.647" "centre.647" "QD.647" "a.648" "b.648" "centre.648" "QD.648" "a.649" "b.649" "centre.649" "QD.649" "a.650" "b.650" "centre.650" "QD.650" "a.651" "b.651" "centre.651" "QD.651" "a.652" "b.652" "centre.652" "QD.652" "a.653" "b.653" "centre.653" "QD.653" "a.654" "b.654" "centre.654" "QD.654" "a.655" "b.655" "centre.655" "QD.655" "a.656" "b.656" "centre.656" "QD.656" "a.657" "b.657" "centre.657" "QD.657" "a.658" "b.658" "centre.658" "QD.658" "a.659" "b.659" "centre.659" "QD.659" "a.660" "b.660" "centre.660" "QD.660" "a.661" "b.661" "centre.661" "QD.661" "a.662" "b.662" "centre.662" "QD.662" "a.663" "b.663" "centre.663" "QD.663" "a.664" "b.664" "centre.664" "QD.664" "a.665" "b.665" "centre.665" "QD.665" "a.666" "b.666" "centre.666" "QD.666" "a.667" "b.667" "centre.667" "QD.667" "a.668" "b.668" "centre.668" "QD.668" "a.669" "b.669" "centre.669" "QD.669" "a.670" "b.670" "centre.670" "QD.670" "a.671" "b.671" "centre.671" "QD.671" "a.672" "b.672" "centre.672" "QD.672" "a.673" "b.673" "centre.673" "QD.673" "a.674" "b.674" "centre.674" "QD.674" "a.675" "b.675" "centre.675" "QD.675" "a.676" "b.676" "centre.676" "QD.676" "a.677" "b.677" "centre.677" "QD.677" "a.678" "b.678" "centre.678" "QD.678" "a.679" "b.679" "centre.679" "QD.679" "a.680" "b.680" "centre.680" "QD.680" "a.681" "b.681" "centre.681" "QD.681" "a.682" "b.682" "centre.682" "QD.682" "a.683" "b.683" "centre.683" "QD.683" "a.684" "b.684" "centre.684" "QD.684" "a.685" "b.685" "centre.685" "QD.685" "a.686" "b.686" "centre.686" "QD.686" "a.687" "b.687" "centre.687" "QD.687" "a.688" "b.688" "centre.688" "QD.688" "a.689" "b.689" "centre.689" "QD.689" "a.690" "b.690" "centre.690" "QD.690" "a.691" "b.691" "centre.691" "QD.691" "a.692" "b.692" "centre.692" "QD.692" "a.693" "b.693" "centre.693" "QD.693" "a.694" "b.694" "centre.694" "QD.694" "a.695" "b.695" "centre.695" "QD.695" "a.696" "b.696" "centre.696" "QD.696" "a.697" "b.697" "centre.697" "QD.697" "a.698" "b.698" "centre.698" "QD.698" "a.699" "b.699" "centre.699" "QD.699" "a.700" "b.700" "centre.700" "QD.700" "a.701" "b.701" "centre.701" "QD.701" "a.702" "b.702" "centre.702" "QD.702" "a.703" "b.703" "centre.703" "QD.703" "a.704" "b.704" "centre.704" "QD.704" "a.705" "b.705" "centre.705" "QD.705" "a.706" "b.706" "centre.706" "QD.706" "a.707" "b.707" "centre.707" "QD.707" "a.708" "b.708" "centre.708" "QD.708" "a.709" "b.709" "centre.709" "QD.709" "a.710" "b.710" "centre.710" "QD.710" "a.711" "b.711" "centre.711" "QD.711" "a.712" "b.712" "centre.712" "QD.712" "a.713" "b.713" "centre.713" "QD.713" "a.714" "b.714" "centre.714" "QD.714" "a.715" "b.715" "centre.715" "QD.715" "a.716" "b.716" "centre.716" "QD.716" "a.717" "b.717" "centre.717" "QD.717" "a.718" "b.718" "centre.718" "QD.718" "a.719" "b.719" "centre.719" "QD.719" "a.720" "b.720" "centre.720" "QD.720" "a.721" "b.721" "centre.721" "QD.721" "a.722" "b.722" "centre.722" "QD.722" "a.723" "b.723" "centre.723" "QD.723" "a.724" "b.724" "centre.724" "QD.724" "a.725" "b.725" "centre.725" "QD.725" "a.726" "b.726" "centre.726" "QD.726" "a.727" "b.727" "centre.727" "QD.727" "a.728" "b.728" "centre.728" "QD.728" "a.729" "b.729" "centre.729" "QD.729" "a.730" "b.730" "centre.730" "QD.730" "a.731" "b.731" "centre.731" "QD.731" "a.732" "b.732" "centre.732" "QD.732" "a.733" "b.733" "centre.733" "QD.733" "a.734" "b.734" "centre.734" "QD.734" "a.735" "b.735" "centre.735" "QD.735" "a.736" "b.736" "centre.736" "QD.736" "a.737" "b.737" "centre.737" "QD.737" "a.738" "b.738" "centre.738" "QD.738" "a.739" "b.739" "centre.739" "QD.739" "a.740" "b.740" "centre.740" "QD.740" "a.741" "b.741" "centre.741" "QD.741" "a.742" "b.742" "centre.742" "QD.742" "a.743" "b.743" "centre.743" "QD.743" "a.744" "b.744" "centre.744" "QD.744" "a.745" "b.745" "centre.745" "QD.745" "a.746" "b.746" "centre.746" "QD.746" "a.747" "b.747" "centre.747" "QD.747" "a.748" "b.748" "centre.748" "QD.748" "a.749" "b.749" "centre.749" "QD.749" "a.750" "b.750" "centre.750" "QD.750" "a.751" "b.751" "centre.751" "QD.751" "a.752" "b.752" "centre.752" "QD.752" "a.753" "b.753" "centre.753" "QD.753" "a.754" "b.754" "centre.754" "QD.754" "a.755" "b.755" "centre.755" "QD.755" "a.756" "b.756" "centre.756" "QD.756" "a.757" "b.757" "centre.757" "QD.757" "a.758" "b.758" "centre.758" "QD.758" "a.759" "b.759" "centre.759" "QD.759" "a.760" "b.760" "centre.760" "QD.760" "a.761" "b.761" "centre.761" "QD.761" "a.762" "b.762" "centre.762" "QD.762" "a.763" "b.763" "centre.763" "QD.763" "a.764" "b.764" "centre.764" "QD.764" "a.765" "b.765" "centre.765" "QD.765" "a.766" "b.766" "centre.766" "QD.766" "a.767" "b.767" "centre.767" "QD.767" "a.768" "b.768" "centre.768" "QD.768" "a.769" "b.769" "centre.769" "QD.769" "a.770" "b.770" "centre.770" "QD.770" "a.771" "b.771" "centre.771" "QD.771" "a.772" "b.772" "centre.772" "QD.772" "a.773" "b.773" "centre.773" "QD.773" "a.774" "b.774" "centre.774" "QD.774" "a.775" "b.775" "centre.775" "QD.775" "a.776" "b.776" "centre.776" "QD.776" "a.777" "b.777" "centre.777" "QD.777" "a.778" "b.778" "centre.778" "QD.778" "a.779" "b.779" "centre.779" "QD.779" "a.780" "b.780" "centre.780" "QD.780" "a.781" "b.781" "centre.781" "QD.781" "a.782" "b.782" "centre.782" "QD.782" "a.783" "b.783" "centre.783" "QD.783" "a.784" "b.784" "centre.784" "QD.784" "a.785" "b.785" "centre.785" "QD.785" "a.786" "b.786" "centre.786" "QD.786" "a.787" "b.787" "centre.787" "QD.787" "a.788" "b.788" "centre.788" "QD.788" "a.789" "b.789" "centre.789" "QD.789" "a.790" "b.790" "centre.790" "QD.790" "a.791" "b.791" "centre.791" "QD.791" "a.792" "b.792" "centre.792" "QD.792" "a.793" "b.793" "centre.793" "QD.793" "a.794" "b.794" "centre.794" "QD.794" "a.795" "b.795" "centre.795" "QD.795" "a.796" "b.796" "centre.796" "QD.796" "a.797" "b.797" "centre.797" "QD.797" "a.798" "b.798" "centre.798" "QD.798" "a.799" "b.799" "centre.799" "QD.799" "a.800" "b.800" "centre.800" "QD.800" "a.801" "b.801" "centre.801" "QD.801" "a.802" "b.802" "centre.802" "QD.802" "a.803" "b.803" "centre.803" "QD.803" "a.804" "b.804" "centre.804" "QD.804" "a.805" "b.805" "centre.805" "QD.805" "a.806" "b.806" "centre.806" "QD.806" "a.807" "b.807" "centre.807" "QD.807" "a.808" "b.808" "centre.808" "QD.808" "a.809" "b.809" "centre.809" "QD.809" "a.810" "b.810" "centre.810" "QD.810" "a.811" "b.811" "centre.811" "QD.811" "a.812" "b.812" "centre.812" "QD.812" "a.813" "b.813" "centre.813" "QD.813" "a.814" "b.814" "centre.814" "QD.814" "a.815" "b.815" "centre.815" "QD.815" "a.816" "b.816" "centre.816" "QD.816" "a.817" "b.817" "centre.817" "QD.817" "a.818" "b.818" "centre.818" "QD.818" "a.819" "b.819" "centre.819" "QD.819" "a.820" "b.820" "centre.820" "QD.820" "a.821" "b.821" "centre.821" "QD.821" "a.822" "b.822" "centre.822" "QD.822" "a.823" "b.823" "centre.823" "QD.823" "a.824" "b.824" "centre.824" "QD.824" "a.825" "b.825" "centre.825" "QD.825" "a.826" "b.826" "centre.826" "QD.826" "a.827" "b.827" "centre.827" "QD.827" "a.828" "b.828" "centre.828" "QD.828" "a.829" "b.829" "centre.829" "QD.829" "a.830" "b.830" "centre.830" "QD.830" "a.831" "b.831" "centre.831" "QD.831" "a.832" "b.832" "centre.832" "QD.832" "a.833" "b.833" "centre.833" "QD.833" "a.834" "b.834" "centre.834" "QD.834" "a.835" "b.835" "centre.835" "QD.835" "a.836" "b.836" "centre.836" "QD.836" "a.837" "b.837" "centre.837" "QD.837" "a.838" "b.838" "centre.838" "QD.838" "a.839" "b.839" "centre.839" "QD.839" "a.840" "b.840" "centre.840" "QD.840" "a.841" "b.841" "centre.841" "QD.841" "a.842" "b.842" "centre.842" "QD.842" "a.843" "b.843" "centre.843" "QD.843" "a.844" "b.844" "centre.844" "QD.844" "a.845" "b.845" "centre.845" "QD.845" "a.846" "b.846" "centre.846" "QD.846" "a.847" "b.847" "centre.847" "QD.847" "a.848" "b.848" "centre.848" "QD.848" "a.849" "b.849" "centre.849" "QD.849" "a.850" "b.850" "centre.850" "QD.850" "a.851" "b.851" "centre.851" "QD.851" "a.852" "b.852" "centre.852" "QD.852" "a.853" "b.853" "centre.853" "QD.853" "a.854" "b.854" "centre.854" "QD.854" "a.855" "b.855" "centre.855" "QD.855" "a.856" "b.856" "centre.856" "QD.856" "a.857" "b.857" "centre.857" "QD.857" "a.858" "b.858" "centre.858" "QD.858" "a.859" "b.859" "centre.859" "QD.859" "a.860" "b.860" "centre.860" "QD.860" "a.861" "b.861" "centre.861" "QD.861" "a.862" "b.862" "centre.862" "QD.862" "a.863" "b.863" "centre.863" "QD.863" "a.864" "b.864" "centre.864" "QD.864" "a.865" "b.865" "centre.865" "QD.865" "a.866" "b.866" "centre.866" "QD.866" "a.867" "b.867" "centre.867" "QD.867" "a.868" "b.868" "centre.868" "QD.868" "a.869" "b.869" "centre.869" "QD.869" "a.870" "b.870" "centre.870" "QD.870" "a.871" "b.871" "centre.871" "QD.871" "a.872" "b.872" "centre.872" "QD.872" "a.873" "b.873" "centre.873" "QD.873" "a.874" "b.874" "centre.874" "QD.874" "a.875" "b.875" "centre.875" "QD.875" "a.876" "b.876" "centre.876" "QD.876" "a.877" "b.877" "centre.877" "QD.877" "a.878" "b.878" "centre.878" "QD.878" "a.879" "b.879" "centre.879" "QD.879" "a.880" "b.880" "centre.880" "QD.880" "a.881" "b.881" "centre.881" "QD.881" "a.882" "b.882" "centre.882" "QD.882" "a.883" "b.883" "centre.883" "QD.883" "a.884" "b.884" "centre.884" "QD.884" "a.885" "b.885" "centre.885" "QD.885" "a.886" "b.886" "centre.886" "QD.886" "a.887" "b.887" "centre.887" "QD.887" "a.888" "b.888" "centre.888" "QD.888" "a.889" "b.889" "centre.889" "QD.889" "a.890" "b.890" "centre.890" "QD.890" "a.891" "b.891" "centre.891" "QD.891" "a.892" "b.892" "centre.892" "QD.892" "a.893" "b.893" "centre.893" "QD.893" "a.894" "b.894" "centre.894" "QD.894" "a.895" "b.895" "centre.895" "QD.895" "a.896" "b.896" "centre.896" "QD.896" "a.897" "b.897" "centre.897" "QD.897" "a.898" "b.898" "centre.898" "QD.898" "a.899" "b.899" "centre.899" "QD.899" "a.900" "b.900" "centre.900" "QD.900" "a.901" "b.901" "centre.901" "QD.901" "a.902" "b.902" "centre.902" "QD.902" "a.903" "b.903" "centre.903" "QD.903" "a.904" "b.904" "centre.904" "QD.904" "a.905" "b.905" "centre.905" "QD.905" "a.906" "b.906" "centre.906" "QD.906" "a.907" "b.907" "centre.907" "QD.907" "a.908" "b.908" "centre.908" "QD.908" "a.909" "b.909" "centre.909" "QD.909" "a.910" "b.910" "centre.910" "QD.910" "a.911" "b.911" "centre.911" "QD.911" "a.912" "b.912" "centre.912" "QD.912" "a.913" "b.913" "centre.913" "QD.913" "a.914" "b.914" "centre.914" "QD.914" "a.915" "b.915" "centre.915" "QD.915" "a.916" "b.916" "centre.916" "QD.916" "a.917" "b.917" "centre.917" "QD.917" "a.918" "b.918" "centre.918" "QD.918" "a.919" "b.919" "centre.919" "QD.919" "a.920" "b.920" "centre.920" "QD.920" "a.921" "b.921" "centre.921" "QD.921" "a.922" "b.922" "centre.922" "QD.922" "a.923" "b.923" "centre.923" "QD.923" "a.924" "b.924" "centre.924" "QD.924" "a.925" "b.925" "centre.925" "QD.925" "a.926" "b.926" "centre.926" "QD.926" "a.927" "b.927" "centre.927" "QD.927" "a.928" "b.928" "centre.928" "QD.928" "a.929" "b.929" "centre.929" "QD.929" "a.930" "b.930" "centre.930" "QD.930" "a.931" "b.931" "centre.931" "QD.931" "a.932" "b.932" "centre.932" "QD.932" "a.933" "b.933" "centre.933" "QD.933" "a.934" "b.934" "centre.934" "QD.934" "a.935" "b.935" "centre.935" "QD.935" "a.936" "b.936" "centre.936" "QD.936" "a.937" "b.937" "centre.937" "QD.937" "a.938" "b.938" "centre.938" "QD.938" "a.939" "b.939" "centre.939" "QD.939" "a.940" "b.940" "centre.940" "QD.940" "a.941" "b.941" "centre.941" "QD.941" "a.942" "b.942" "centre.942" "QD.942" "a.943" "b.943" "centre.943" "QD.943" "a.944" "b.944" "centre.944" "QD.944" "a.945" "b.945" "centre.945" "QD.945" "a.946" "b.946" "centre.946" "QD.946" "a.947" "b.947" "centre.947" "QD.947" "a.948" "b.948" "centre.948" "QD.948" "a.949" "b.949" "centre.949" "QD.949" "a.950" "b.950" "centre.950" "QD.950" "a.951" "b.951" "centre.951" "QD.951" "a.952" "b.952" "centre.952" "QD.952" "a.953" "b.953" "centre.953" "QD.953" "a.954" "b.954" "centre.954" "QD.954" "a.955" "b.955" "centre.955" "QD.955" "a.956" "b.956" "centre.956" "QD.956" "a.957" "b.957" "centre.957" "QD.957" "a.958" "b.958" "centre.958" "QD.958" "a.959" "b.959" "centre.959" "QD.959" "a.960" "b.960" "centre.960" "QD.960" "a.961" "b.961" "centre.961" "QD.961" "a.962" "b.962" "centre.962" "QD.962" "a.963" "b.963" "centre.963" "QD.963" "a.964" "b.964" "centre.964" "QD.964" "a.965" "b.965" "centre.965" "QD.965" "a.966" "b.966" "centre.966" "QD.966" "a.967" "b.967" "centre.967" "QD.967" "a.968" "b.968" "centre.968" "QD.968" "a.969" "b.969" "centre.969" "QD.969" "a.970" "b.970" "centre.970" "QD.970" "a.971" "b.971" "centre.971" "QD.971" "a.972" "b.972" "centre.972" "QD.972" "a.973" "b.973" "centre.973" "QD.973" "a.974" "b.974" "centre.974" "QD.974" "a.975" "b.975" "centre.975" "QD.975" "a.976" "b.976" "centre.976" "QD.976" "a.977" "b.977" "centre.977" "QD.977" "a.978" "b.978" "centre.978" "QD.978" "a.979" "b.979" "centre.979" "QD.979" "a.980" "b.980" "centre.980" "QD.980" "a.981" "b.981" "centre.981" "QD.981" "a.982" "b.982" "centre.982" "QD.982" "a.983" "b.983" "centre.983" "QD.983" "a.984" "b.984" "centre.984" "QD.984" "a.985" "b.985" "centre.985" "QD.985" "a.986" "b.986" "centre.986" "QD.986" "a.987" "b.987" "centre.987" "QD.987" "a.988" "b.988" "centre.988" "QD.988" "a.989" "b.989" "centre.989" "QD.989" "a.990" "b.990" "centre.990" "QD.990" "a.991" "b.991" "centre.991" "QD.991" "a.992" "b.992" "centre.992" "QD.992" "a.993" "b.993" "centre.993" "QD.993" "a.994" "b.994" "centre.994" "QD.994" "a.995" "b.995" "centre.995" "QD.995" "a.996" "b.996" "centre.996" "QD.996" "a.997" "b.997" "centre.997" "QD.997" "a.998" "b.998" "centre.998" "QD.998" "a.999" "b.999" "centre.999" "QD.999"
"1" 17 93 55 0.46 18 94 56 0.27 8 84 46 0.48 8 84 46 0.42 3 79 41 0.59 8 84 46 0.5 3 79 41 0.64 2 78 40 0.64 12 88 50 0.45 9 85 47 0.26 8 84 46 0.41 9 85 47 0.64 9 85 47 0.64 9 85 47 0.55 9 85 47 0.55 9 85 47 0.63 9 85 47 0.44 18 94 56 0.36 8 84 46 0.55 19 95 57 0.3 1 77 39 0.64 16 92 54 0.61 2 78 40 0.6 8 84 46 0.61 19 95 57 0.27 3 79 41 0.64 18 94 56 0.64 3 79 41 0.64 3 79 41 0.55 8 84 46 0.62 9 85 47 0.62 1 77 39 0.57 2 78 40 0.46 19 95 57 0.49 17 93 55 0.58 8 84 46 0.54 3 79 41 0.6 2 78 40 0.6 9 85 47 0.64 5 81 43 0.63 9 85 47 0.41 5 81 43 0.64 9 85 47 0.33 18 94 56 0.38 9 85 47 0.5 9 85 47 0.57 12 88 50 0.36 5 81 43 0.64 3 79 41 0.59 17 93 55 0.62 9 85 47 0.51 1 77 39 0.61 19 95 57 0.65 9 85 47 0.54 9 85 47 0.6 2 78 40 0.55 8 84 46 0.62 8 84 46 0.64 2 78 40 0.64 2 78 40 0.64 9 85 47 0.49 6 82 44 0.55 19 95 57 0.23 9 85 47 0.66 2 78 40 0.64 1 77 39 0.4 8 84 46 0.47 8 84 46 0.53 8 84 46 0.62 11 87 49 0.25 10 86 48 0.63 2 78 40 0.58 2 78 40 0.6 9 85 47 0.62 17 93 55 0.58 9 85 47 0.44 3 79 41 0.64 2 78 40 0.62 9 85 47 0.45 19 95 57 0.59 3 79 41 0.56 18 94 56 0.26 19 95 57 0.55 8 84 46 0.62 1 77 39 0.64 5 81 43 0.64 8 84 46 0.61 18 94 56 0.42 9 85 47 0.6 3 79 41 0.62 8 84 46 0.57 17 93 55 0.51 9 85 47 0.54 1 77 39 0.64 1 77 39 0.6 2 78 40 0.35 10 86 48 0.36 9 85 47 0.36 8 84 46 0.56 1 77 39 0.62 2 78 40 0.66 1 77 39 0.56 1 77 39 0.58 17 93 55 0.37 9 85 47 0.63 2 78 40 0.63 17 93 55 0.57 2 78 40 0.6 9 85 47 0.64 8 84 46 0.45 9 85 47 0.63 1 77 39 0.6 17 93 55 0.41 8 84 46 0.63 17 93 55 0.56 2 78 40 0.64 16 92 54 0.45 3 79 41 0.63 5 81 43 0.64 2 78 40 0.53 8 84 46 0.64 1 77 39 0.62 9 85 47 0.64 2 78 40 0.59 17 93 55 0.43 1 77 39 0.63 2 78 40 0.64 2 78 40 0.63 8 84 46 0.41 9 85 47 0.46 3 79 41 0.58 2 78 40 0.6 8 84 46 0.64 8 84 46 0.63 9 85 47 0.51 8 84 46 0.39 9 85 47 0.62 2 78 40 0.58 16 92 54 0.61 9 85 47 0.24 8 84 46 0.58 8 84 46 0.39 2 78 40 0.62 18 94 56 0.44 9 85 47 0.64 7 83 45 0.56 2 78 40 0.51 8 84 46 0.5 8 84 46 0.34 18 94 56 0.32 2 78 40 0.64 12 88 50 0.24 9 85 47 0.63 11 87 49 0.43 9 85 47 0.54 2 78 40 0.61 1 77 39 0.57 2 78 40 0.63 2 78 40 0.35 3 79 41 0.64 5 81 43 0.64 2 78 40 0.64 2 78 40 0.55 9 85 47 0.48 9 85 47 0.41 19 95 57 0.34 1 77 39 0.63 2 78 40 0.64 3 79 41 0.64 9 85 47 0.44 8 84 46 0.41 2 78 40 0.64 3 79 41 0.51 7 83 45 0.57 9 85 47 0.6 8 84 46 0.54 8 84 46 0.64 11 87 49 0.6 9 85 47 0.29 19 95 57 0.27 1 77 39 0.56 2 78 40 0.61 17 93 55 0.29 9 85 47 0.46 17 93 55 0.39 12 88 50 0.48 9 85 47 0.58 9 85 47 0.54 12 88 50 0.62 9 85 47 0.47 8 84 46 0.3 8 84 46 0.59 3 79 41 0.51 8 84 46 0.61 17 93 55 0.28 2 78 40 0.61 2 78 40 0.64 19 95 57 0.32 9 85 47 0.52 8 84 46 0.66 3 79 41 0.64 8 84 46 0.61 17 93 55 0.37 9 85 47 0.58 3 79 41 0.57 1 77 39 0.63 9 85 47 0.65 9 85 47 0.63 9 85 47 0.44 9 85 47 0.54 8 84 46 0.63 2 78 40 0.64 8 84 46 0.54 9 85 47 0.63 17 93 55 0.38 1 77 39 0.5 1 77 39 0.64 1 77 39 0.64 2 78 40 0.61 5 81 43 0.6 8 84 46 0.63 8 84 46 0.44 5 81 43 0.59 9 85 47 0.61 11 87 49 0.59 1 77 39 0.25 2 78 40 0.64 8 84 46 0.51 9 85 47 0.55 2 78 40 0.53 9 85 47 0.62 1 77 39 0.54 9 85 47 0.53 8 84 46 0.22 9 85 47 0.55 17 93 55 0.36 17 93 55 0.38 1 77 39 0.53 17 93 55 0.39 1 77 39 0.46 2 78 40 0.66 18 94 56 0.43 17 93 55 0.27 18 94 56 0.46 3 79 41 0.64 2 78 40 0.64 17 93 55 0.5 2 78 40 0.61 8 84 46 0.59 9 85 47 0.31 6 82 44 0.64 9 85 47 0.55 1 77 39 0.64 6 82 44 0.64 15 91 53 0.52 18 94 56 0.37 8 84 46 0.62 9 85 47 0.57 17 93 55 0.61 9 85 47 0.49 1 77 39 0.64 9 85 47 0.61 2 78 40 0.63 8 84 46 0.52 2 78 40 0.61 8 84 46 0.47 19 95 57 0.54 2 78 40 0.55 8 84 46 0.63 18 94 56 0.5 9 85 47 0.44 3 79 41 0.62 8 84 46 0.61 1 77 39 0.48 8 84 46 0.58 19 95 57 0.65 2 78 40 0.63 5 81 43 0.52 3 79 41 0.63 17 93 55 0.53 1 77 39 0.61 5 81 43 0.54 3 79 41 0.53 1 77 39 0.57 8 84 46 0.53 18 94 56 0.37 2 78 40 0.63 9 85 47 0.52 3 79 41 0.61 18 94 56 0.41 2 78 40 0.63 9 85 47 0.51 9 85 47 0.51 3 79 41 0.6 1 77 39 0.61 1 77 39 0.64 1 77 39 0.64 2 78 40 0.59 6 82 44 0.63 17 93 55 0.63 8 84 46 0.6 1 77 39 0.64 10 86 48 0.56 9 85 47 0.63 2 78 40 0.64 19 95 57 0.52 16 92 54 0.63 19 95 57 0.32 2 78 40 0.61 8 84 46 0.45 2 78 40 0.64 9 85 47 0.46 8 84 46 0.39 9 85 47 0.62 17 93 55 0.34 1 77 39 0.64 3 79 41 0.62 8 84 46 0.59 9 85 47 0.53 1 77 39 0.64 9 85 47 0.6 7 83 45 0.62 8 84 46 0.57 6 82 44 0.64 2 78 40 0.64 9 85 47 0.44 9 85 47 0.58 9 85 47 0.38 3 79 41 0.64 9 85 47 0.53 9 85 47 0.64 7 83 45 0.62 1 77 39 0.62 9 85 47 0.64 12 88 50 0.43 9 85 47 0.61 17 93 55 0.57 8 84 46 0.5 17 93 55 0.54 2 78 40 0.57 17 93 55 0.35 9 85 47 0.35 18 94 56 0.55 4 80 42 0.59 1 77 39 0.59 2 78 40 0.6 1 77 39 0.63 17 93 55 0.45 9 85 47 0.37 8 84 46 0.6 19 95 57 0.62 18 94 56 0.32 8 84 46 0.55 8 84 46 0.58 9 85 47 0.52 9 85 47 0.69 9 85 47 0.53 2 78 40 0.62 9 85 47 0.47 1 77 39 0.41 12 88 50 0.58 3 79 41 0.64 9 85 47 0.59 1 77 39 0.57 9 85 47 0.61 17 93 55 0.28 9 85 47 0.56 5 81 43 0.54 19 95 57 0.26 4 80 42 0.66 2 78 40 0.63 8 84 46 0.64 8 84 46 0.56 8 84 46 0.63 19 95 57 0.32 1 77 39 0.56 18 94 56 0.66 12 88 50 0.55 9 85 47 0.53 2 78 40 0.59 9 85 47 0.62 6 82 44 0.64 12 88 50 0.49 8 84 46 0.56 17 93 55 0.57 10 86 48 0.55 3 79 41 0.62 1 77 39 0.55 9 85 47 0.64 17 93 55 0.33 9 85 47 0.45 18 94 56 0.58 15 91 53 0.56 1 77 39 0.64 1 77 39 0.64 16 92 54 0.19 2 78 40 0.62 17 93 55 0.41 2 78 40 0.64 1 77 39 0.64 8 84 46 0.53 19 95 57 0.43 2 78 40 0.53 6 82 44 0.55 8 84 46 0.25 19 95 57 0.47 8 84 46 0.67 1 77 39 0.62 1 77 39 0.57 9 85 47 0.37 7 83 45 0.62 8 84 46 0.41 9 85 47 0.61 19 95 57 0.46 17 93 55 0.28 9 85 47 0.42 16 92 54 0.51 8 84 46 0.48 8 84 46 0.59 2 78 40 0.54 9 85 47 0.44 9 85 47 0.53 12 88 50 0.64 1 77 39 0.57 9 85 47 0.63 8 84 46 0.27 17 93 55 0.54 2 78 40 0.64 17 93 55 0.28 3 79 41 0.59 9 85 47 0.6 2 78 40 0.62 18 94 56 0.64 3 79 41 0.57 9 85 47 0.65 1 77 39 0.64 1 77 39 0.64 4 80 42 0.56 2 78 40 0.6 9 85 47 0.54 8 84 46 0.63 8 84 46 0.65 19 95 57 0.58 9 85 47 0.54 3 79 41 0.59 9 85 47 0.42 9 85 47 0.38 19 95 57 0.42 8 84 46 0.63 1 77 39 0.57 9 85 47 0.4 16 92 54 0.3 17 93 55 0.52 9 85 47 0.43 8 84 46 0.57 9 85 47 0.54 12 88 50 0.5 9 85 47 0.56 18 94 56 0.5 9 85 47 0.56 8 84 46 0.63 19 95 57 0.25 8 84 46 0.62 8 84 46 0.6 9 85 47 0.47 17 93 55 0.53 9 85 47 0.57 8 84 46 0.44 3 79 41 0.59 3 79 41 0.59 17 93 55 0.61 9 85 47 0.37 2 78 40 0.61 9 85 47 0.51 17 93 55 0.28 8 84 46 0.53 1 77 39 0.6 9 85 47 0.61 8 84 46 0.47 9 85 47 0.3 9 85 47 0.47 2 78 40 0.62 9 85 47 0.42 9 85 47 0.64 6 82 44 0.4 9 85 47 0.36 2 78 40 0.61 15 91 53 0.5 19 95 57 0.29 3 79 41 0.6 2 78 40 0.64 2 78 40 0.62 9 85 47 0.63 3 79 41 0.6 2 78 40 0.64 8 84 46 0.64 8 84 46 0.51 2 78 40 0.64 17 93 55 0.45 8 84 46 0.61 8 84 46 0.64 10 86 48 0.55 17 93 55 0.43 6 82 44 0.62 9 85 47 0.44 8 84 46 0.44 9 85 47 0.35 1 77 39 0.61 9 85 47 0.59 17 93 55 0.66 18 94 56 0.56 9 85 47 0.34 8 84 46 0.54 9 85 47 0.38 8 84 46 0.28 9 85 47 0.52 9 85 47 0.57 2 78 40 0.63 1 77 39 0.6 9 85 47 0.64 9 85 47 0.67 9 85 47 0.24 1 77 39 0.62 5 81 43 0.63 9 85 47 0.5 1 77 39 0.62 19 95 57 0.55 2 78 40 0.64 17 93 55 0.62 8 84 46 0.51 3 79 41 0.64 1 77 39 0.64 2 78 40 0.61 8 84 46 0.51 8 84 46 0.56 8 84 46 0.57 9 85 47 0.58 19 95 57 0.25 3 79 41 0.64 9 85 47 0.65 8 84 46 0.67 3 79 41 0.55 19 95 57 0.28 8 84 46 0.56 2 78 40 0.64 9 85 47 0.58 1 77 39 0.6 9 85 47 0.45 8 84 46 0.63 5 81 43 0.6 8 84 46 0.53 8 84 46 0.48 9 85 47 0.64 18 94 56 0.47 1 77 39 0.62 18 94 56 0.3 9 85 47 0.57 7 83 45 0.61 9 85 47 0.65 6 82 44 0.58 9 85 47 0.48 16 92 54 0.5 5 81 43 0.64 12 88 50 0.31 8 84 46 0.36 2 78 40 0.43 9 85 47 0.63 9 85 47 0.39 1 77 39 0.63 8 84 46 0.57 3 79 41 0.64 12 88 50 0.26 9 85 47 0.4 17 93 55 0.23 1 77 39 0.63 8 84 46 0.46 15 91 53 0.54 9 85 47 0.38 8 84 46 0.53 8 84 46 0.53 9 85 47 0.35 18 94 56 0.43 8 84 46 0.64 9 85 47 0.56 2 78 40 0.64 9 85 47 0.6 9 85 47 0.42 8 84 46 0.5 5 81 43 0.61 5 81 43 0.63 2 78 40 0.46 2 78 40 0.62 9 85 47 0.61 3 79 41 0.51 17 93 55 0.47 2 78 40 0.63 1 77 39 0.61 9 85 47 0.46 8 84 46 0.59 8 84 46 0.66 9 85 47 0.51 9 85 47 0.5 17 93 55 0.44 1 77 39 0.64 8 84 46 0.54 8 84 46 0.54 2 78 40 0.64 1 77 39 0.56 8 84 46 0.64 17 93 55 0.6 5 81 43 0.46 18 94 56 0.56 5 81 43 0.57 2 78 40 0.64 9 85 47 0.6 4 80 42 0.62 9 85 47 0.49 9 85 47 0.64 8 84 46 0.58 9 85 47 0.43 6 82 44 0.37 2 78 40 0.64 9 85 47 0.57 9 85 47 0.48 8 84 46 0.52 1 77 39 0.6 19 95 57 0.48 3 79 41 0.58 5 81 43 0.55 3 79 41 0.57 2 78 40 0.63 17 93 55 0.43 2 78 40 0.62 11 87 49 0.45 12 88 50 0.47 19 95 57 0.47 9 85 47 0.3 2 78 40 0.58 8 84 46 0.64 5 81 43 0.53 1 77 39 0.6 8 84 46 0.52 9 85 47 0.42 1 77 39 0.63 3 79 41 0.62 2 78 40 0.6 8 84 46 0.45 9 85 47 0.58 9 85 47 0.62 1 77 39 0.64 8 84 46 0.54 3 79 41 0.49 8 84 46 0.4 1 77 39 0.64 8 84 46 0.44 8 84 46 0.52 9 85 47 0.5 19 95 57 0.31 10 86 48 0.49 8 84 46 0.51 18 94 56 0.4 17 93 55 0.56 1 77 39 0.62 1 77 39 0.63 8 84 46 0.34 8 84 46 0.64 5 81 43 0.52 3 79 41 0.63 1 77 39 0.64 8 84 46 0.64 9 85 47 0.58 1 77 39 0.64 9 85 47 0.56 1 77 39 0.61 9 85 47 0.34 9 85 47 0.65 2 78 40 0.56 19 95 57 0.22 1 77 39 0.53 9 85 47 0.44 9 85 47 0.6 8 84 46 0.6 1 77 39 0.64 12 88 50 0.25 9 85 47 0.52 8 84 46 0.59 1 77 39 0.57 2 78 40 0.47 8 84 46 0.36 12 88 50 0.62 3 79 41 0.36 1 77 39 0.64 9 85 47 0.51 8 84 46 0.39 9 85 47 0.53 1 77 39 0.64 8 84 46 0.35 8 84 46 0.59 1 77 39 0.58 2 78 40 0.6 3 79 41 0.64 2 78 40 0.64 2 78 40 0.63 3 79 41 0.6 17 93 55 0.38 18 94 56 0.38 1 77 39 0.62 2 78 40 0.56 2 78 40 0.53 17 93 55 0.54 9 85 47 0.55 8 84 46 0.64 9 85 47 0.57 2 78 40 0.62 17 93 55 0.41 17 93 55 0.55 3 79 41 0.59 9 85 47 0.52 2 78 40 0.64 5 81 43 0.56 18 94 56 0.3 5 81 43 0.62 17 93 55 0.42 18 94 56 0.62 2 78 40 0.61 9 85 47 0.47 7 83 45 0.58 9 85 47 0.52 17 93 55 0.49 8 84 46 0.58 1 77 39 0.64 17 93 55 0.56 8 84 46 0.64 1 77 39 0.57 2 78 40 0.64 18 94 56 0.55 1 77 39 0.56 1 77 39 0.59 2 78 40 0.64 3 79 41 0.64 9 85 47 0.61 9 85 47 0.53 11 87 49 0.5 18 94 56 0.57 3 79 41 0.63 2 78 40 0.54 17 93 55 0.43 19 95 57 0.32 9 85 47 0.46 16 92 54 0.34 2 78 40 0.57 5 81 43 0.53 19 95 57 0.25 3 79 41 0.62 8 84 46 0.44 18 94 56 0.46 17 93 55 0.34 1 77 39 0.62 2 78 40 0.66 3 79 41 0.6 3 79 41 0.63 17 93 55 0.41 9 85 47 0.6 9 85 47 0.43 7 83 45 0.59 19 95 57 0.32 9 85 47 0.31 1 77 39 0.65 9 85 47 0.5 5 81 43 0.6 8 84 46 0.6 18 94 56 0.29 18 94 56 0.6 19 95 57 0.28 2 78 40 0.64 17 93 55 0.57 1 77 39 0.52 9 85 47 0.3 3 79 41 0.63 2 78 40 0.63 9 85 47 0.51 9 85 47 0.64 9 85 47 0.6 7 83 45 0.44 9 85 47 0.41 6 82 44 0.64 19 95 57 0.44 8 84 46 0.49 2 78 40 0.61 10 86 48 0.43 1 77 39 0.56 17 93 55 0.36 17 93 55 0.57 9 85 47 0.55 9 85 47 0.62 9 85 47 0.6 17 93 55 0.26 8 84 46 0.27 17 93 55 0.62 9 85 47 0.64 9 85 47 0.42 8 84 46 0.63 9 85 47 0.36 18 94 56 0.61 3 79 41 0.64 19 95 57 0.49 1 77 39 0.64 9 85 47 0.6 8 84 46 0.54 2 78 40 0.64 10 86 48 0.43 9 85 47 0.39 9 85 47 0.52 2 78 40 0.56 17 93 55 0.64 1 77 39 0.6 6 82 44 0.55 17 93 55 0.47 2 78 40 0.49 17 93 55 0.38 12 88 50 0.55 8 84 46 0.64 1 77 39 0.63 17 93 55 0.62 17 93 55 0.47 8 84 46 0.55 17 93 55 0.55 8 84 46 0.51 2 78 40 0.64 9 85 47 0.58 9 85 47 0.58 17 93 55 0.59 2 78 40 0.63 17 93 55 0.36 9 85 47 0.64 17 93 55 0.34 9 85 47 0.53 18 94 56 0.25 5 81 43 0.57 2 78 40 0.62 9 85 47 0.62 6 82 44 0.44 17 93 55 0.61 18 94 56 0.58 8 84 46 0.64 2 78 40 0.6 13 89 51 0.38 9 85 47 0.64 9 85 47 0.57 19 95 57 0.41 8 84 46 0.52 9 85 47 0.34 5 81 43 0.62 1 77 39 0.44 3 79 41 0.64 9 85 47 0.55 11 87 49 0.58 1 77 39 0.64 2 78 40 0.48 9 85 47 0.39 9 85 47 0.5 18 94 56 0.36 9 85 47 0.36 1 77 39 0.64 5 81 43 0.64 19 95 57 0.6 17 93 55 0.53 5 81 43 0.64 11 87 49 0.61 9 85 47 0.29 18 94 56 0.63 1 77 39 0.44 11 87 49 0.47 18 94 56 0.41 1 77 39 0.54 9 85 47 0.32 8 84 46 0.64 2 78 40 0.63 12 88 50 0.59 9 85 47 0.5 3 79 41 0.62 18 94 56 0.55 2 78 40 0.5 9 85 47 0.61 5 81 43 0.61 8 84 46 0.32 19 95 57 0.48 8 84 46 0.49 9 85 47 0.51 3 79 41 0.64 9 85 47 0.5 19 95 57 0.47 1 77 39 0.64 2 78 40 0.62 2 78 40 0.64 17 93 55 0.52 8 84 46 0.64 9 85 47 0.52 9 85 47 0.56 19 95 57 0.6 8 84 46 0.37 19 95 57 0.41 17 93 55 0.43 1 77 39 0.45 2 78 40 0.62 18 94 56 0.43 19 95 57 0.34 8 84 46 0.58 2 78 40 0.65 7 83 45 0.54 8 84 46 0.65 9 85 47 0.51 6 82 44 0.52 9 85 47 0.41 17 93 55 0.31 3 79 41 0.63 8 84 46 0.61 3 79 41 0.64 12 88 50 0.53 17 93 55 0.39 9 85 47 0.61 1 77 39 0.52 8 84 46 0.6 2 78 40 0.64 9 85 47 0.62 9 85 47 0.55 2 78 40 0.64 8 84 46 0.51 2 78 40 0.64 6 82 44 0.47 8 84 46 0.56 1 77 39 0.62 8 84 46 0.44 17 93 55 0.3 2 78 40 0.57 9 85 47 0.65 9 85 47 0.57 9 85 47 0.32 9 85 47 0.27 2 78 40 0.56 17 93 55 0.51 3 79 41 0.64 9 85 47 0.64 9 85 47 0.49 2 78 40 0.57 5 81 43 0.39 9 85 47 0.36 9 85 47 0.61 5 81 43 0.43 5 81 43 0.62 7 83 45 0.59 9 85 47 0.59 3 79 41 0.6 1 77 39 0.61 9 85 47 0.64 9 85 47 0.53 9 85 47 0.37 2 78 40 0.48 1 77 39 0.61 9 85 47 0.3 8 84 46 0.61 16 92 54 0.46 9 85 47 0.57 9 85 47 0.56 1 77 39 0.64 1 77 39 0.52 12 88 50 0.51 8 84 46 0.64 2 78 40 0.61 18 94 56 0.27 17 93 55 0.3 8 84 46 0.58 8 84 46 0.65 17 93 55 0.59 1 77 39 0.61 3 79 41 0.57 17 93 55 0.45 9 85 47 0.4 7 83 45 0.52 2 78 40 0.64 1 77 39 0.64 5 81 43 0.62 17 93 55 0.25 1 77 39 0.61 8 84 46 0.43 3 79 41 0.64 3 79 41 0.63 16 92 54 0.37 12 88 50 0.3 2 78 40 0.58 9 85 47 0.48 3 79 41 0.48 17 93 55 0.64 18 94 56 0.43 2 78 40 0.63 18 94 56 0.34 9 85 47 0.63 8 84 46 0.61 18 94 56 0.45 2 78 40 0.55
