# Supplementary material for: Domain Selection for Gaussian Process Data: An Application to Electrocardiogram Signals
Source: Biom J. 2024 Nov 28;66(8):e70018. doi: 10.1002/bimj.70018 (PMC11604031; doi:10.1002/bimj.70018)
Supplement: Supplementary file 1 — Supporting Information [file BIMJ-66-e70018-s001.zip › KL4GP-Reproducibility/Scripts/Figure1_a_b.R]

######################################################################################################
library(ggplot2); library(MASS); library(fda); library(data.table); library(dplyr)
library(grid); require(gridExtra); require(lattice);library(hexbin); library(spatstat)
######################################################################################################

# Code to Reproduce Figure 1-(a): Mean functions \mu_X(t) and \mu_Y(t)

p = 100                      # Grid resolution
t = seq(0, pi, length.out = p) # Domain
d = 9 ; omega = 8            # Number of Fourier basis functions and period.

# basis functions
phi = create.fourier.basis(c(min(t), max(t)), nbasis = d, period = omega)

beta_X = c( 1, -2, -1, 1, 2, -1, 2, 3, -0.5) # controls mean function of X 
beta_Y = c(-1, -2, -1, 1, 2, -1, 2, 5, -0.5) # controls mean function of Y 
mean.X = beta_X %*% t(eval.basis(t, phi))
mean.Y = beta_Y %*% t(eval.basis(t, phi))
mycolors.trans = rgb(c(255, 0), c(0, 0), c(0, 255), alpha = 100, maxColorValue = 255)
labels = c(rep(0, length(t)), rep(1, length(t)))
data <- data.table(time = rep(t, 2), group = labels , data = t(cbind(mean.X, mean.Y)))
colnames(data)[3]<- 'Mean'

#path = '/Users/nico/Documents/KL for GP/KL4GP-4thRound/KL4GP-Reproducibility/'
path = './KL4GP-Reproducibility/'

pdf(file = paste0(path, 'Figures/Fig1_a.pdf'), width=8, height=6, paper='special')
print({ 
  data %>% ggplot(aes(time, Mean, col = as.factor(group), group = as.factor(group))) + 
    geom_line(lwd = 1.5, alpha=0.8)+
    ylab(expression(paste(mu[X], " and ", mu[Y]))) +
    xlab("T")+
    theme_bw()+
    theme_classic()+
    theme(plot.background = element_rect(colour = "black", fill=NA, size=1))+
    scale_color_manual(values=mycolors.trans)+
    theme(axis.title.y = element_text(size=30, color="black"), 
          axis.title.x = element_text(size=30, color="black"), 
          axis.text.y = element_text(size=25, color="black"), 
          axis.text.x = element_text(size=25, color="black"))+
    theme(legend.position = 'none') +
    geom_hline(yintercept=-7.25, linetype="dashed", color = "black", size=0.35) +
    annotate("text", x=t[40], y=-7.2, label= "[", colour = 'black', size=10)+
    annotate("text", x=t[69], y=-7.2, label= "]", colour = 'black', size=10)
  })
dev.off()


# Code to Reproduce Figure 1-(b): Variance functions \sigma_X(t, s) and \sigmaY(t, s).

theta <- function(x, y, gamma){gamma*exp( -(x^2 + y^2)/2)}
########### Contours:
n = 25; s1 = s2 = seq(-3, 3, length.out = n)
mu_X = c(0, 0); mu_Y = c(0, 0); Sigma=matrix(c(1, 0, 0, 1), ncol=2); gammaX = 100; gammaY = 50;
zX = zY = z = matrix(NA, ncol = n, nrow = n)
for (i in 1:n) {
  for (j in 1:n) {
    zX[i, j] <- theta(s1[i], s2[j], gamma = gammaX) 
    zY[i, j] <- theta(s1[i], s2[j], gamma = gammaY)   
    z[i, j] <- (zX[i, j] - zY[i, j])^2
  }
}

SurfaceData <- data.frame(
  s1=rep(seq(-3, 3, length.out=25), times=2), 
  s2=rep(seq(-3, 3, length.out=25), times=2), 
  z=c(zX, zY), 
  type=factor(rep(c("X", "Y"), each=25^2))
)
# Contour coordinates
phi <- seq(0, 2*pi, length=25); r <- 2
contour.data1 <- data.frame(x = seq(-0.5, 1.5, length=25), y = rep(1.5, 25), zz = rep(150, 25 ))
contour.data2 <- data.frame(x = rep(1.5, 25),            y = seq(-0.5, 1.5, length=25), zz = rep(150, 25))
contour.data3 <- data.frame(x = seq(-0.5, 1.5, length=25), y = rep(-0.5, 25), zz = rep(150, 25))
contour.data4 <- data.frame(x = rep(-0.5, 25),           y = seq(-0.5, 1.5, length=25), zz = rep(150, 25))
contour.data <- rbind(contour.data4, contour.data3, contour.data2, contour.data1)
mycolors.trans = rgb(c(255, 0), c(0, 0), c(0, 255), alpha = c(25, 50), maxColorValue = 255) 
mycolors = rgb(c(255, 0), c(0, 0), c(0, 255), alpha = 50, maxColorValue = 255) 

gamma_X = 100; gamma_Y = 50; mu_X = mu_Y = c(0, 0); Sigma=diag(2)
win <- owin(c(-3, 3), c(-3, 3))                 # Boundaries of the processes
npix <- 300; spatstat.options(npixel = npix)    # Resolution level.

set.seed(1)
data.X <- rpoispp(lambda = function(x, y){gamma_X*exp( -(x^2 + y^2)/2)}, win = win)
data.Y <- rpoispp(lambda = function(x, y){gamma_Y*exp( -(x^2 + y^2)/2)}, win = win)

pts <- data.frame(x = c(data.X$x, data.Y$x), y = c(data.X$y, data.Y$y), z = rep(150, data.Y$n + data.X$n ) )
mycolors.trans2 = rgb(c(255, 0), c(0, 0), c(0, 255), alpha = 40, maxColorValue = 255) 
color = c(rep(mycolors.trans2[1], data.X$n), rep(mycolors.trans2[2], data.Y$n))

### Changing margins on wireframe plot ####
library(lattice)
theme.novpadding <- list(
  layout.heights = list(
    top.padding = 8, 
    main.key.padding = 0, 
    key.axis.padding = 0, 
    axis.xlab.padding = 0, 
    xlab.key.padding = 0, 
    key.sub.padding = 0, 
    bottom.padding = 7.5
  ), 
  layout.widths = list(
    left.padding = 1, 
    key.ylab.padding = 0, 
    ylab.axis.padding = 0, 
    axis.key.padding = 0, 
    right.padding = 1
  )
)


pdf(file = paste0(path, 'Figures/Fig1_b.pdf'), width=8, height=6, paper='special')
print({
wireframe(z~s1*s2, data=SurfaceData, group=type, 
          scales=list(arrows=T), 
          contour.data = contour.data, 
          col.groups = mycolors.trans, 
          xlab = list('s', rot=30, cex = 2), 
          ylab = list('t', rot=-30, cex = 2), 
          zlab = list(expression(paste(sigma[X], " and ", sigma[Y])), rot=90, cex = 2), 
          zlim = c(0, 150), 
          drape = FALSE, 
          shade = FALSE, 
          par.settings = theme.novpadding, 
          cuts = 10, 
          pts = pts, 
          panel.3d.wireframe =
            function(x, y, z, 
                     xlim, ylim, zlim, 
                     xlim.scaled, ylim.scaled, 
                     zlim.scaled, 
                     pts, contour.data, 
                     ...) {
              panel.3dwire(x = x, 
                           y = y, 
                           z = z, 
                           xlim = xlim, 
                           ylim = ylim, 
                           zlim = zlim, 
                           xlim.scaled = xlim.scaled, 
                           ylim.scaled = ylim.scaled, 
                           zlim.scaled = zlim.scaled, 
                           ...
              )
              xx <- xlim.scaled[1] + diff(xlim.scaled) * (contour.data$x -
                                                            xlim[1]) / diff(xlim)
              yy <- ylim.scaled[1] + diff(ylim.scaled) * (contour.data$y -
                                                            ylim[1]) / diff(ylim)
              zz <- zlim.scaled[1] + diff(zlim.scaled) * (contour.data$z -
                                                            zlim[1]) / diff(zlim)
              panel.3dscatter(x = xx, 
                              y = yy, 
                              z = zz, 
                              xlim = xlim, 
                              ylim = ylim, 
                              zlim = zlim, 
                              xlim.scaled = xlim.scaled, 
                              ylim.scaled = ylim.scaled, 
                              zlim.scaled = zlim.scaled, 
                              type="l", lty = 1, 
                              col.line = "black", 
                              lwd = 3, 
                              ...
              )
              panel.3dwire(x = x, y = y, z = z, 
                           xlim = xlim, 
                           ylim = ylim, 
                           zlim = zlim, 
                           xlim.scaled = xlim.scaled, 
                           ylim.scaled = ylim.scaled, 
                           zlim.scaled = zlim.scaled, 
                           ...)
              xx <- xlim.scaled[1] + diff(xlim.scaled) *
                (pts$x - xlim[1]) / diff(xlim)
              yy <- ylim.scaled[1] + diff(ylim.scaled) *
                (pts$y - ylim[1]) / diff(ylim)
              zz <- zlim.scaled[1] + diff(zlim.scaled) *
                (pts$z - zlim[1]) / diff(zlim)
            })
})
dev.off()
