# Supplementary material for: Domain Selection for Gaussian Process Data: An Application to Electrocardiogram Signals
Source: Biom J. 2024 Nov 28;66(8):e70018. doi: 10.1002/bimj.70018 (PMC11604031; doi:10.1002/bimj.70018)
Supplement: Supplementary file 1 — Supporting Information [file BIMJ-66-e70018-s001.zip › KL4GP-Reproducibility/Scripts/Figure2_b_e.R]

######################################################################################################
library(ggplot2); library(MASS); library(fda); library(data.table); library(dplyr)
library(grid); require(gridExtra); require(lattice);library(hexbin); library(spatstat)
######################################################################################################

path = './KL4GP-Reproducibility/'

# Code to Reproduce Figure 2-(a) illustrate the realisations of X(t) and Y (t) for scenario A

p = 100                      # Grid resolution
n = 25                       # Number of samples (curves)
t = seq(0, pi, length.out = p) # Domain
d = 9 ; omega = 8            # Number of Fourier basis functions and period.

# basis functions
phi = create.fourier.basis(c(min(t), max(t)), nbasis = d, period = omega)

# Parameter 
beta_X = beta_Y = c( 1, -2, -1, 1, 2, -1, 2, 3, -0.5) # controls mean function of X and Y
sig = 0.5        # controls the general variance of the process.
sig_omega = 1    # controls the noise in the interval for epsilon 2
sig_delta = 0.25 # controls the width of the interval (if p = 100, is like the % of divergence)
center = 0.75    # centre of the divergence interval


# True Mean and Variance
mu_X = mu_Y = beta_X %*% t(eval.basis(t, phi))
PHI = eval.basis(t, phi)%*%t(eval.basis(t, phi))
Delta = dnorm(t, t[round(p*center)], sig_delta)
sigma.Y = sig^2 * PHI
sigma.X = sig^2 * PHI + sig_omega^2 * PHI * Delta %*% t(Delta)


# The for loop computes "TRUE" (population) values A*(c) corresponding for diff values of "c"
# via the Kullbak-Leibler divergence.
set.seed(3)
eigen.tol = 1e-3
c.grid = c(0.1, 0.2)
a.true = b.true = c() 
for(j in 1:length(c.grid)){
  cc = c.grid[j]*p;
  KL <- 0
  for(i in 1:(p-cc+1)){
    from = i; to = i + cc -1
    eigen.X   = eigen(sigma.X[from:to, from:to])
    autoval.x = eigen.X$values
    det.X     = prod(autoval.x[which(autoval.x>eigen.tol)])
    eigen.Y   = eigen(sigma.Y)
    autoval.y = eigen.Y$values
    det.Y     = prod(autoval.y[which(autoval.y>eigen.tol)])
    i.hat.Y   = eigen.Y$vectors%*%diag(ifelse(autoval.y>eigen.tol, 1/autoval.y, eigen.tol))%*%t(eigen.Y$vectors) # Moore PEnrose G inverse.
    i.hat.Y   = i.hat.Y[from:to, from:to]
    tra       = sum(diag(i.hat.Y%*%sigma.X[from:to, from:to])) 
    cform     = (mu_X-mu_Y)[from:to]%*%i.hat.Y%*%(mu_X-mu_Y)[from:to]
    if(det.Y/det.X<0.01){logratio <- 0} else {logratio <- log(det.Y/det.X)}
    kl <- 0.5*(logratio + max(tra-cc, 0) + cform)
    if(kl<0){kl=0}
    if(kl>=KL){KL<-kl; a.true[j]<-from; b.true[j]<-to} 
  }
}
A.true <- cbind(c.grid, a.true, b.true)


# Generate the curve samples
sample.X = matrix(0, n, p)
for (i in 1:n){
  alpha_x = rnorm(d, 0, sig)
  omega_x = rnorm(d, 0, sig_omega)
  mu_X   = beta_X %*% t(eval.basis(t, phi)) 
  eps1_X = alpha_x %*% t(eval.basis(t, phi)) 
  eps2_X  = omega_x %*% t(eval.basis(t, phi)) * Delta 
  sample.X[i, ]  = mu_X + eps1_X + eps2_X
}

sample.Y = matrix(0, n, p)
for (i in 1:n){
  alpha_y = rnorm(d, 0, sig)
  mu_Y   = beta_Y %*% t(eval.basis(t, phi)) 
  eps1_Y = alpha_y %*% t(eval.basis(t, phi)) 
  sample.Y[i, ]  = mu_Y + eps1_Y
}

# Estimation of mean vector and covariance matrix
hat.mu.X    = colMeans(sample.X);   hat.mu.Y = colMeans(sample.Y)
S.X = apply(sample.X, 1 , function(x) x-hat.mu.X)%*%t(apply(sample.X, 1 , function(x) x-hat.mu.X))/n
S.Y = apply(sample.Y, 1 , function(x) x-hat.mu.Y)%*%t(apply(sample.Y, 1 , function(x) x-hat.mu.Y))/n

# This for loop computes "ESTIMATED" (sample) values A*(c) corresponding for diff values of "c"
# via the Kullbak-Leibler divergence.
a.star = b.star = c()
KL.save = cc.save <- vector(mode = 'list', length = 3)
for(j in 1:length(c.grid)){
  cc = c.grid[j]*p;
  KL = 0
  KL.save[[j]] <- matrix(0, nrow = p-cc+1, 1) 
  cc.save[[j]] <- 1:(p-cc+1)
  for(i in 1:(p-cc+1)){
    from = i; to = i + cc - 1
    eigen.X   = eigen(S.X[from:to, from:to])
    autoval.x = eigen.X$values
    det.X     = prod(autoval.x[which(autoval.x>eigen.tol)])
    eigen.Y   = eigen(S.Y)
    autoval.y = eigen.Y$values
    det.Y     = prod(autoval.y[which(autoval.y>eigen.tol)])
    i.hat.Y   = eigen.Y$vectors%*%diag(ifelse(autoval.y>eigen.tol, 1/autoval.y, eigen.tol))%*%t(eigen.Y$vectors)# Moore PEnrose G inverse.
    tra       = sum(diag(i.hat.Y[from:to, from:to]%*%S.X[from:to, from:to])) 
    cform     = (mu_X-mu_Y)[from:to]%*%i.hat.Y[from:to, from:to]%*%(mu_X-mu_Y)[from:to]
    if(det.Y/det.X<0.01){logratio <- 0} else {logratio <- log(det.Y/det.X)}
    kl <- 0.5*(logratio + max(tra-cc, 0) + cform)
    if(kl<0){kl=0}
    if(kl>=KL){KL<- kl; a.star[j]<- from; b.star[j]<- to}
    KL.save[[j]][i] = kl
  }
}
A.star <- data.frame(a = a.star, b = b.star)
output <- list(A.star)

cc.aux<- list()
for(i in 1:length(c.grid)){
  cc.aux[[i]]<- (cc.save[[i]]+ cc.save[[i]] +c.grid[i]*p-1)/2
}

mycolors.trans = rgb(c(97, 248), c(56, 118), c(255, 109), alpha = 15, maxColorValue = 255)

##### One-shot PLOT: code generates Figure 2 - (b)

y = c(rep(0, n), rep(1, n))
data <- cbind(rbind(sample.X, sample.Y), y)

datos <- data %>% 
  as.data.table %>%
  .[, id := 1:nrow(.)]%>% 
  melt(id = c('y', 'id'))%>% 
  .[, by = .(y, variable), media := mean(value)] %>% 
  .[, variable := as.numeric(gsub('V', '', variable))-1] %>%
  mutate(Scenario=rep('b', nrow(.)))

pdf(file = paste0(path, 'Figures/Fig2_b.pdf'), width=8, height=6, paper='special')
print({
  datos %>% ggplot(aes(variable, value, col = as.factor(y), group = id)) +
    geom_line(alpha=0.20)+
    scale_color_manual(values=mycolors.trans)+
    geom_line(aes(variable, media, col = as.factor(y), linetype=as.factor(y)), lwd = 1.5) +
    scale_linetype_manual(values = c("solid", "solid")) +
    theme_bw()+
    ylab("") +
    xlab("") +
    ylim(-7.5, 6.5)+
    theme_classic()+
    theme(axis.title.y = element_text(size=27, color="black"), 
          axis.title.x = element_text(size=27, color="black"), 
          axis.text.y = element_text(size=22, color="black"), 
          axis.text.x = element_text(size=22, color="black"))+
    geom_hline(yintercept=-5.8, linetype="dashed", color = "black", size=0.35) +
    geom_hline(yintercept=-7.3, linetype="dashed", color = "black", size=0.35) +
    annotate("text", x=8, y=-5.15, label= "True", size=7) +
    annotate("text", x=8, y=-6.65, label= "Est.", size=7)+
    annotate("text", x=a.true[1], y=-5.6, label= "[", colour = 'black', size=8)+
    annotate("text", x=b.true[1], y=-5.6, label= "]", colour = 'black', size=8) +
    annotate("text", x=a.true[2], y=-5.6, label= "[", colour = 'gray60', size=10)+
    annotate("text", x=b.true[2], y=-5.6, label= "]", colour = 'gray60', size=10) +
  annotate("text", x=a.star[1], y=-7.3, label= "[", colour = 'black', size=8)+
    annotate("text", x=b.star[1], y=-7.3, label= "]", colour = 'black', size=8) +
    annotate("text", x=a.star[2], y=-7.3, label= "[", colour = 'gray60', size=10)+
    annotate("text", x=b.star[2], y=-7.3, label= "]", colour = 'gray60', size=10) +
    theme(legend.position = c(0.25, 0.85), legend.text = element_text(colour="black", size=20))+
    theme(legend.background = element_rect(fill = "transparent")) +
    theme(legend.key = element_rect(fill = "transparent")) +
    theme(legend.position = 'none')
})
dev.off()

##### KL PLOT: code generates Figure 2 - (e)

cc.aux<- list()
for(i in 1:length(c.grid)){
  cc.aux[[i]]<- (cc.save[[i]] + cc.save[[i]] +c.grid[i]*p -1 )/2
}

KL2 <- list()
for(i in 1:2){
  aux <- as.data.table(cbind(KL.save[[i]], cc.aux[[i]])) 
  KL2[[i]] <- aux[-nrow(aux), ]
}

names(KL2) <- c.grid
KL2[[2]]$V1 <- KL2[[2]]$V1

KLfinal <- rbindlist(KL2, idcol=T)
colnames(KLfinal)[1:3] <- c('Length', 'KL', 'time')
KLfinal$KL <- KLfinal$KL/100
KLfinal$Length=as.factor(KLfinal$Length)  

pdf(file = paste0(path, 'Figures/Fig2_e.pdf'), width=8, height=6, paper='special')
print({
  KLfinal %>% ggplot(aes(time, KL, color = Length, group=Length, size = Length)) +
    geom_line(aes(linetype=Length))  +
    scale_linetype_manual(values = c("dotted", "solid", "dashed")) +
    scale_size_manual(values = c(rep(1.7, 3))) +
    scale_color_manual(values = c("black", "gray60", "gray80")) +
    xlab("Grid points") +
    ylab("") +
    xlim(0, 100) +
    theme_classic() +
    theme(axis.title.y = element_text(size=30, color="black", margin = margin(r = 10)), 
          axis.title.x = element_text(size=30, color="black", margin = margin(t = 5)), 
          axis.text.y = element_text(size=25, color="black"), 
          axis.text.x = element_text(size=25, color="black")) +
    theme(legend.position = c(0.15, 0.85)) +
    theme(legend.position = 'none') +
    theme(legend.text = element_text(colour="black", size=25)) +
    theme(legend.title = element_text(colour="black", size=25, face='bold')) +
    guides(group=guide_legend(title=" ", override.aes=list(size=2))) +
    theme(legend.background = element_rect(fill = "transparent"))+
    theme(legend.key.size = unit(1, 'cm'))
})
dev.off()
