# Supplementary material for: Domain Selection for Gaussian Process Data: An Application to Electrocardiogram Signals
Source: Biom J. 2024 Nov 28;66(8):e70018. doi: 10.1002/bimj.70018 (PMC11604031; doi:10.1002/bimj.70018)
Supplement: Supplementary file 1 — Supporting Information [file BIMJ-66-e70018-s001.zip › KL4GP-Reproducibility/Scripts/Experiment_Section_3_processing_times.R]

######################################################################################################
library(ggplot2); library(MASS); library(data.table); library(dplyr)
######################################################################################################

# This codes process the results for experimental time (Figure 4). It takes 
# the Monte Carlo results and save a 'times.Rdata' file which is the input of the figure.

path = './KL4GP-Reproducibility/'

L = 500 # MC replicates.

Scenario = c('A', 'B', 'C')
N = c(50, 100, 250, 500, 1000)
P = c(50, 100, 200, 500)
c.grid = seq(0.1, 0.9, by=0.01)

times = list()
for (i in 1:length(Scenario)){
  times[[i]]<- vector('list', length = 3)
}

for (i in 1:length(Scenario)){
  for (j in 1:length(P)){
    times[[i]][[j]]<- array(0, dim = c(length(c.grid), L, length(N)))
  }
}

for (l in 1:length(Scenario)){
  for (p in 1:length(P)){
    for (n in 1:length(N)){
      for (i in 1:L){
        file.aux = paste0(path, 'Scenario-', Scenario[l], '/Results/N=', N[n], '-P=', P[p], '/time', i, '.Rdata')
        if (file.exists(file.aux)) {load(file.aux)}
        times[[l]][[p]][, i, n] <- as.numeric(time.tot)
      }
      print(paste0('Scenario-', Scenario[l], '-N=', N[n], '-P=', P[p]))
    }
  }
  print(paste0('Scenario-', Scenario[l]))
}        

save(times, file = paste0(path, 'Results/times.Rdata'))
