# Supplementary material for: Domain Selection for Gaussian Process Data: An Application to Electrocardiogram Signals
Source: Biom J. 2024 Nov 28;66(8):e70018. doi: 10.1002/bimj.70018 (PMC11604031; doi:10.1002/bimj.70018)
Supplement: Supplementary file 1 — Supporting Information [file BIMJ-66-e70018-s001.zip › KL4GP-Reproducibility/Scripts/Compiling_Data_Results.R]

path.data = './KL4GP-Reproducibility/Results/'

N = c(50,100,250,500,1000)
P = c(50, 100, 200, 500)
S = c('A','B','C')
MC = 500
aux = expand.grid(1:length(S),1:length(N),1:length(P))
colnames(aux)<-c('S','N','P')

AJD <- vector("list", 3)
for (i in 1:3) {
  AJD[[i]] <- vector("list", 4)
  
  # Step 3: For each element of the second list, create a data frame of MC x N
  for (j in 1:length(P)) {
    # Create an empty data frame with MC rows and N columns
    AJD[[i]][[j]] <- data.frame(matrix(nrow = MC, ncol = length(N)))
  }
}

for (i in 1:nrow(aux)){
  s = aux[i,1]; n = aux[i,2]; p = aux[i,3]
  df_aux<-read.table(paste0(path.data, 'MC-Results-Scenario_',S[s],'_N=', N[n], '-P=', P[p], '.txt'),
                     header = TRUE)
  AJD[[s]][[p]][,n]=df_aux[1:MC,]
}

path.save = './KL4GP-Reproducibility/Data/'
save(AJD,file = paste0(path.save, 'AJD.Rdata'))
