# Supplementary material for: Domain Selection for Gaussian Process Data: An Application to Electrocardiogram Signals
Source: Biom J. 2024 Nov 28;66(8):e70018. doi: 10.1002/bimj.70018 (PMC11604031; doi:10.1002/bimj.70018)
Supplement: Supplementary file 1 — Supporting Information [file BIMJ-66-e70018-s001.zip › KL4GP-Reproducibility/Scripts/Experiment_Section_4.R]

######################################################################################################
library(ggplot2); library(MASS); library(data.table);  library(fda)
library(tidyverse); library(ASSA); library(dplyr); library(pracma)
######################################################################################################

# Delta function: L_X - L_Y
discrim.GP <- function(mu.X, mu.Y, S.X, S.Y, z, pi.X=1/2, pi.Y=1/2, eigen.tol = 0.001){
  eigen.X   = eigen(S.X) ;
  autoval.x = eigen.X$values
  det.X     = prod(autoval.x[which(autoval.x>eigen.tol)])
  eigen.Y   = eigen(S.Y)
  autoval.y = eigen.Y$values
  det.Y     = prod(autoval.y[which(autoval.y>eigen.tol)])
  i.hat.X   = t(eigen.X$vectors)%*%diag(ifelse(autoval.x>eigen.tol, 1/autoval.x, 0))%*%eigen.X$vectors
  i.hat.Y   = t(eigen.Y$vectors)%*%diag(ifelse(autoval.y>eigen.tol, 1/autoval.y, 0))%*%eigen.Y$vectors # Moore PEnrose G inverse.

  # Discriminant scores:
  logdets <- log(det.Y/det.X)
  discriminant.value <- 0.5*((z-mu.Y)%*%i.hat.Y%*%(z-mu.Y) - (z-mu.X)%*%i.hat.X%*%(z-mu.X) + logdets ) + log(pi.X/pi.Y)
  label              <- ifelse(discriminant.value>0, '-1', '1')
  return(label)
}

options(echo=TRUE) # To see commands in output file
args=commandArgs(trailingOnly=TRUE)
len = as.numeric(args[1])
options(scipen=10)
library(parallel); library(doParallel);  library(graphics)
RhpcBLASctl::blas_set_num_threads(1); registerDoParallel(cores = 10)

path = path = './KL4GP-Reproducibility/'

ecg.train <- read.table(file = paste0(path, 'ECG200_TRAIN.txt'), header=FALSE, sep="", dec=".")
ecg.test <- read.table(file = paste0(path, 'ECG200_TEST.txt'), header=FALSE, sep="", dec=".")

c1=-1;c2=1
sample.X=as.matrix(ecg.train[which(ecg.train$V1==c1), -1])
sample.Y=as.matrix(ecg.train[which(ecg.train$V1==c2), -1])
# Threshold for the eigenvalue in the covariance matrix inversion.
eigen.tol = 0.001
# eBootstrap samples
B = 1000

Bootstrap <- foreach(l = 1:B, .export = c("sample"), .packages = "MASS") %dopar% {

  n.x = dim(sample.X)[1]; n.y = dim(sample.Y)[1]; p = ncol(sample.X)

  sample.X = sample.X[sample(1:n.x, replace = T), ]
  sample.Y = sample.Y[sample(1:n.y, replace = T), ]

  # Estimation of mean vector and covariance matrix
  hat.mu.X    = colMeans(sample.X);   hat.mu.Y = colMeans(sample.Y)
  S.X = apply(sample.X, 1 , function(x) x-hat.mu.X)%*%t(apply(sample.X, 1 , function(x) x-hat.mu.X))/n.x
  S.Y = apply(sample.Y, 1 , function(x) x-hat.mu.Y)%*%t(apply(sample.Y, 1 , function(x) x-hat.mu.Y))/n.y

  a.star = b.star = c()
  cc = len * p
  KL = 0
  KL.save <- c()
  for(i in 1:(p-cc)){
    from = i; to = i + cc -1
    eigen.X   = eigen(S.X[from:to, from:to]) ;
    autoval.x = eigen.X$values
    det.X     = prod(autoval.x[which(autoval.x>eigen.tol)])
    eigen.Y   = eigen(S.Y)#[from:to, from:to])
    autoval.y = eigen.Y$values
    det.Y     = prod(autoval.y[which(autoval.y>eigen.tol)])
    i.hat.Y   = eigen.Y$vectors%*%diag(ifelse(autoval.y>eigen.tol, 1/autoval.y, 0))%*%t(eigen.Y$vectors) # Moore PEnrose G inverse.
    i.hat.Y   = i.hat.Y[from:to, from:to]
    tra       = sum(diag(i.hat.Y%*%S.X[from:to, from:to]))
    cform     = (hat.mu.X-hat.mu.Y)[from:to]%*%i.hat.Y%*%(hat.mu.X-hat.mu.Y)[from:to]
    if(det.Y/det.X<0.01){logratio <- 0} else {logratio <- log(det.Y/det.X)}
    kl <- 0.5*(logratio + max(tra-cc, 0) + cform)
    if(kl<0){kl=0}
    if(kl>=KL){KL<- kl; a.star<- from; b.star<- to}
    KL.save[i] = kl
  }

  a <- round(a.star); b <- round(b.star)


  test.X=as.matrix(ecg.test[which(ecg.test$V1==c1), ])
  test.Y=as.matrix(ecg.test[which(ecg.test$V1==c2), ])

  n.x.test = dim(test.X)[1]; n.y.test = dim(test.Y)[1]

  test.X = test.X[sample(1:n.x.test, replace = T), ]
  test.Y = test.Y[sample(1:n.y.test, replace = T), ]
  z.test = as.matrix(rbind(test.X, test.Y))
  lab.test = z.test[, 1]
  z.test = z.test[, -1]

  qd.z = c()
  for (i in 1:nrow(z.test)){
    qd.z[i] <- discrim.GP(mu.X = hat.mu.X[a:b], 
                          mu.Y = hat.mu.Y[a:b], 
                          S.X = S.X[a:b, a:b], 
                          S.Y = S.Y[a:b, a:b], 
                          z = z.test[i, a:b])
  }
  QD = (nrow(z.test)-sum(diag(table(lab.test, as.numeric(qd.z)))))/nrow(z.test)
  res <- list(data.frame(a = a, b = b, centre = (a+b)/2, QD = QD))

}


write.table(Bootstrap, file=paste0(path, 'Results/results_', len, '.txt'))
