# Supplementary material for: Domain Selection for Gaussian Process Data: An Application to Electrocardiogram Signals
Source: Biom J. 2024 Nov 28;66(8):e70018. doi: 10.1002/bimj.70018 (PMC11604031; doi:10.1002/bimj.70018)
Supplement: Supplementary file 1 — Supporting Information [file BIMJ-66-e70018-s001.zip › KL4GP-Reproducibility/Scripts/Experiment_Section_3_Scenario_A.R]

######################################################################################################
library(ggplot2); library(MASS); library(data.table);  library(fda)
library(tidyverse); library(ASSA); library(dplyr); library(pracma)
######################################################################################################

path = './KL4GP-Reproducibility/'

#Following experiment description in section 3 of the paper, sample size ’n’ 
# takes the values: 50, 100, 250, 500 and 1000. 
# So n = 100 in line 15 must be replaced by  50, 250, 500 and 1000 iteratively to get the full results.
# Moreover the grid resolution ‘p’ takes the value: 50, 100, 200 and 500.
# So p = 50 in line 16 must be replaced by 100, 200 and 500 iteratively to get the full results.

# ############# Source Functions ################
# Computation of the Jaccard Distance
jac_dist <- function(A, B) {
  intersection = length(intersect(A, B))
  union = length(A) + length(B) - intersection
  return (1 - (intersection/union))
}
# ###############################################

path.results <- paste0(path, 'Results/Scenario_A/')
ifelse(!dir.exists(file.path(path.results)), dir.create(path.results), FALSE)
 
# ###############################################

ScenarioA <-function(n,p,MC=500){

# General Setting: see Section 3 of the paper for model details.
t  = seq(0, pi, length.out = p)
d  = 9 ; omega = 8     
phi = create.fourier.basis(c(min(t), max(t)), nbasis = d, period = omega)

# Parameter 
beta_X = c( 1, -2, -1, 1, 2, -1, 2, 3, -0.5) # controls the mean function of X
beta_Y = c(-1, -2, -1, 1, 2, -1, 2, 5, -0.5) # controls the mean function of y
sig = 0.5                            # controls the gernal variance of the process

# True Mean and Variance
mu_X = beta_X %*% t(eval.basis(t, phi))
mu_Y = beta_Y %*% t(eval.basis(t, phi))
PHI = eval.basis(t, phi)%*%t(eval.basis(t, phi))
sigma.X = sigma.Y = sig^2 * PHI

eigen.tol = 1e-3
# evaluation grid
c.grid = seq(0.1, 0.9, by=0.01)

##### TRUE KL DIVERGENCE #####
KL = list()
a.true = b.true = c() 

for(j in 1:length(c.grid)){
  cc = c.grid[j]*p;
  KL <- 0
  for(i in 1:(p-cc+1)){
    from = i; to = i + cc -1
    eigen.Y   = eigen(sigma.Y)
    autoval.y = eigen.Y$values
    det.Y     = prod(autoval.y[which(autoval.y>eigen.tol)])
    i.hat.Y   = eigen.Y$vectors%*%diag(ifelse(autoval.y>eigen.tol, 1/autoval.y, 0))%*%t(eigen.Y$vectors) # Moore PEnrose G inverse.
    i.hat.Y   = i.hat.Y[from:to, from:to]
    cform     = (mu_X-mu_Y)[from:to]%*%i.hat.Y%*%(mu_X-mu_Y)[from:to]
    kl <- 0.5*cform
    if(kl<0){kl=0}
    if(kl>=KL){KL<- kl; a.true[j]<- from; b.true[j]<- to}
  }
}
A.true <- cbind(c.grid, a.true, b.true)

##### ESTIMATED KL DIVERGENCE #####

MC.results = time = AJD <- vector('list', length=MC)
for (l in 1:MC){
  
set.seed(l*2310)

sample.X = matrix(0, n, p)
for (i in 1:n){
  alpha_x = rnorm(d, 0, sig)
  mu_X   = beta_X %*% t(eval.basis(t, phi)) 
  eps1_X = alpha_x %*% t(eval.basis(t, phi)) 
  sample.X[i, ]  = mu_X + eps1_X
}

sample.Y = matrix(0, n, p)
for (i in 1:n){
  alpha_y = rnorm(d, 0, sig)
  mu_Y   = beta_Y %*% t(eval.basis(t, phi)) 
  eps1_Y = alpha_y %*% t(eval.basis(t, phi)) 
  sample.Y[i, ]  = mu_Y + eps1_Y
}

start_time <- Sys.time()
# Estimation of mean vector and covariance matrix
hat.mu.X    = colMeans(sample.X);   hat.mu.Y = colMeans(sample.Y)

S.X = cov(sample.X)
S.Y = cov(sample.Y)


a.star = b.star = c()
for(j in 1:length(c.grid)){
  cc = c.grid[j]*p;
  KL <- 0
  for(i in 1:(p-cc+1)){
    from = i; to = i + cc -1
    eigen.Y   = eigen(S.Y)
    autoval.y = eigen.Y$values
    det.Y     = prod(autoval.y[which(autoval.y>eigen.tol)])
    i.hat.Y   = eigen.Y$vectors%*%diag(ifelse(autoval.y>eigen.tol, 1/autoval.y, 0))%*%t(eigen.Y$vectors) # Moore PEnrose G inverse.
    i.hat.Y   = i.hat.Y[from:to, from:to]
    cform     = (hat.mu.X-hat.mu.Y)[from:to]%*%i.hat.Y%*%(hat.mu.X-hat.mu.Y)[from:to]
    kl <- 0.5*cform
    if(kl<0){kl=0}
    if(kl>=KL){KL<-kl; a.star[j]<-from; b.star[j]<-to}
  }
}

MC.results[[l]] <- data.frame(grid = c.grid, a = a.star, b = b.star) 
end_time <- Sys.time()
time[[l]] = as.numeric(end_time - start_time)


# COMPUTING THE DITANCE BETWEEN TRUE AND ESTIMATED
AJD.aux <-c()
for (j in 1:length(c.grid)){
  AJD.aux[j] <- jac_dist(t[A.true[j, 2]:A.true[j, 3]], t[a.star[j]:b.star[j]])
}  

AJD[[l]] = pracma::trapz(c.grid, AJD.aux)

if (l %% 50 == 0) {
  cat("Iteration:", l, "\n")
}

}

return(list(AJD=AJD, time=time))

}

# n: Sample size
# p: GP dimension
# MC: Monte Carlo iterations

n = c(50,100,250,500,1000)
p = c(50,100,200,500)

aux = expand.grid(n,p)

for (jj in 1:nrow(aux)){

MonteCarlo_Results_A <- ScenarioA(n=aux[jj,1],p=aux[jj,2],MC=500)

AJD = data.frame("AJD"=unlist(MonteCarlo_Results_A$AJD))
time = data.frame("time"=unlist(MonteCarlo_Results_A$time))

write.table(AJD, file = paste0(path.results, 'MC-Results-Scenario_A_N=', n, '-P=', p, '.txt'),
            row.names = F)

save.image(file = paste0(path.results, 'MC-Results-Scenario_A_N=', n, '-P=', p, '.Rdata'))

}
#### THE END ####
