# Supplementary material for: Domain Selection for Gaussian Process Data: An Application to Electrocardiogram Signals
Source: Biom J. 2024 Nov 28;66(8):e70018. doi: 10.1002/bimj.70018 (PMC11604031; doi:10.1002/bimj.70018)
Supplement: Supplementary file 1 — Supporting Information [file BIMJ-66-e70018-s001.zip › KL4GP-Reproducibility/Scripts/Fig3_a_b_c.R]

######################################################################################################
library(ggplot2); library(MASS); library(data.table); 
library(tidyverse); library(ASSA); library(dplyr)
######################################################################################################

path.data = './KL4GP-Reproducibility/Data/'
path.figures = './KL4GP-Reproducibility/Figures/'
  
load(paste0(path.data, 'AJD.Rdata'))
P <- c('50', '100', '200',  '500')
names(AJD[[1]]) = names(AJD[[2]]) = names(AJD[[3]])<- P
N = c(50, 100, 250, 500, 1000)
df<- list()
for (i in 1:3){
  df[[i]] <- rbindlist(AJD[[i]],  idcol = T)
}
names(df) <- c('A',  'B',  'C')
df <- rbindlist(df,  idcol = T)
colnames(df) <- c('Scenario', 'Grid Points', N)

df<- df %>% melt(id.vars = c("Scenario",  "Grid Points"),  variable.name = "SS")
head(df)

df$`Grid Points` <- factor(df$Grid, levels = P)
df$SS <- factor(df$SS, levels = N)
colnames(df)[2] <- 'p'

## To change scenarios  change A by C or B
lim = c(0.1, 0.4, 0.6)
scenarios = c('A', 'B', 'C')
scenarios_name = c('a', 'b', 'c')

for (L in 1:length(scenarios)){
  pdf(file = paste0(path.figures, '/Fig3_', scenarios_name[L], '.pdf'), width=8, height=6, paper='special')
  print({
    df %>% subset(Scenario==scenarios[L]) %>% ggplot(aes(x=SS,  y= value,  fill=p)) +
      geom_boxplot(outlier.shape = NA) +
      geom_boxplot() +
      theme_bw() +
      theme_classic() +
      theme(legend.position = c(0.85,  0.82)) +
      theme(legend.background = element_rect(fill = "transparent")) +
      theme(legend.key = element_rect(fill = "transparent", color = "transparent"))+
      theme(legend.text = element_text(colour="black",  size=20), 
            legend.title = element_text(colour="black",  size=20,  face="bold")) +
      coord_cartesian(ylim = c(0, lim[L])) +
      ylab("") +
      xlab("Sample size (n = m)") +
      scale_x_discrete(labels= N) +
      theme(strip.text.x = element_text(size = 22)) +
      theme(axis.title.y = element_text(size=22,  color="black", margin = margin(r = 10))) +
      theme(axis.title.x = element_text(size=22,  color="black")) +
      theme(axis.text.y = element_text(size=20,  color="black")) +
      theme(axis.text.x = element_text(size=20,  color="black")) +
      theme(axis.title.y = element_text())+
      #theme(legend.key.size = unit(1,  'cm')) +
      theme(axis.title.x = element_text(vjust = -0.1))
  })
  dev.off()
  
}
