# Supplementary material for: Domain Selection for Gaussian Process Data: An Application to Electrocardiogram Signals
Source: Biom J. 2024 Nov 28;66(8):e70018. doi: 10.1002/bimj.70018 (PMC11604031; doi:10.1002/bimj.70018)
Supplement: Supplementary file 1 — Supporting Information [file BIMJ-66-e70018-s001.zip › KL4GP-Reproducibility/Scripts/Fig6_a_b.R]

######################################################################################################
library(ggplot2); library(MASS); library(data.table); library(dplyr); library(ggtext)
######################################################################################################

path.data = './KL4GP-Reproducibility/Data/'
path.results = './KL4GP-Reproducibility/Results/'
path.figures = './KL4GP-Reproducibility/Figures/'

len   = sort(c(0.1, 0.2, 0.25, 0.3, 0.4, 0.5, 0.6, 0.7, 0.75, 0.8, 0.9, 1))

res =centre = qd<- list()
for(i in 1:length(len)){
res[[i]] <- matrix(0, 2, 5)
aux<- read.table(paste0(path.results, '/results_', len[i], '.txt'))
df<- matrix(unlist(aux), nrow=1000, ncol=4, byrow = T)
df<- df[, 3:4]
se<- apply(df, 2, sd)

res[[i]][, 1] <- colMeans(df)
res[[i]][, 2] <- round(res[[i]][, 1]-1.96*se, 3)
res[[i]][, 3] <- round(res[[i]][, 1]+1.96*se, 3)
res[[i]][1, 4:5] <- quantile(df[, 1], c(0.025, 0.975))
res[[i]][2, 4:5] <- quantile(df[, 2], c(0.025, 0.975))
res[[i]] <- as.data.table(res[[i]])
colnames(res[[i]]) <- c('mean', 'lb.b', 'ub.b', 'lb', 'ub')
centre[[i]]<- res[[i]][1, ]
qd[[i]]<- res[[i]][2, ]
}

names(centre)=names(qd)<- len
centre = rbindlist(centre, idcol = T)[, -c(3:4)]
qd = rbindlist(qd, idcol = T)[, -c(3:4)]
colnames(centre)[3:4] = colnames(qd)[3:4] = c('lb', 'ub')

#centre$.id = qd$.id = round(as.numeric(centre$.id)*96)
centre$mean[12] = centre$ub[12] = centre$lb[12] = 48.5
colnames(qd)[1] = colnames(centre)[1] <-'Deciseconds'

pdf(file = paste0(path.figures, '/Fig6_a.pdf'), width=8, height=6, paper='special')
print({ 
ggplot(centre, aes(x=Deciseconds))+
  geom_point(aes(y=mean), position = position_dodge(0.9)) +
  geom_errorbar(aes(ymax = lb, ymin = ub), position = "dodge")+
  theme_bw() +
  ylim(0, 100) +
  scale_x_discrete(labels = round(as.numeric(centre$Deciseconds)*96))+
  theme_classic()+
  ylab("Interval centre (mean and 95% CI)") +
  theme(axis.title.y = element_text(size=20, color="black"), 
        axis.title.x = element_text(size=20, color="black"), 
        axis.text.y = element_text(size=16, color="black"), 
        axis.text.x = element_text(size=17, color="black")) +
  theme(axis.title.y.right = element_text(margin = margin(l = 11))) +
  theme(axis.title.x = element_text(vjust = 0))
})
dev.off()

qd[, 2:4] = qd[, 2:4]*100

# Code to reproduce Figure 6 (b)
pdf(file = paste0(path.figures, '/Fig6_b.pdf'), width=8, height=6, paper='special')
print({ 
ggplot(qd, aes(x=Deciseconds))+
  geom_point(aes(y=mean), position = position_dodge(0.9)) +
  geom_errorbar(aes(ymax = lb, ymin = ub), position = "dodge")+
  theme_bw() +
  ylim(0, 100) +
  scale_x_discrete(labels = round(as.numeric(centre$Deciseconds)*96))+
  theme_classic()+
  ylab("DA Testing error (mean and 95% CI)") +
  theme(axis.title.y = element_text(size=20, color="black"), 
        axis.title.x = element_text(size=20, color="black"), 
        axis.text.y = element_text(size=16, color="black"), 
        axis.text.x = element_text(size=17, color="black")) +
  theme(axis.title.y.right = element_text(margin = margin(l = 11))) +
  theme(axis.title.x = element_text(vjust = 0))
})
dev.off()
