# Supplementary material for: Domain Selection for Gaussian Process Data: An Application to Electrocardiogram Signals
Source: Biom J. 2024 Nov 28;66(8):e70018. doi: 10.1002/bimj.70018 (PMC11604031; doi:10.1002/bimj.70018)
Supplement: Supplementary file 1 — Supporting Information [file BIMJ-66-e70018-s001.zip › KL4GP-Reproducibility/Scripts/master.R]

# MASTER FILE
# Call to reproduce example Figure 1 (a and b).
source("./KL4GP-Reproducibility/Scripts/Figure1_a_b.R")
# Call to reproduce One-Shot experiment under Scenario A,in Figure 2 (subfigure a and d).
source("./KL4GP-Reproducibility/Scripts/Figure2_a_d.R")
# Call to reproduce One-Shot experiment under Scenario B,in Figure 2 (subfigure b and e).
source("./KL4GP-Reproducibility/Scripts/Figure2_b_e.R")
# Call to reproduce One-Shot experiment under Scenario C,in Figure 2 (subfigure c and f).
source("./KL4GP-Reproducibility/Scripts/Figure2_c_f.R")
# Call to reproduce Experiment Section 3 - Scenario A
source("./KL4GP-Reproducibility/Scripts/Experiment_Section_3_Scenario_A.R")
# Call to reproduce Experiment Section 3 - Scenario B
source("./KL4GP-Reproducibility/Scripts/Experiment_Section_3_Scenario_B.R")
# Call to reproduce Experiment Section 3 - Scenario C
source("./KL4GP-Reproducibility/Scripts/Experiment_Section_3_Scenario_C.R")
# Call to process results ofExperiment in Section 3 (A, B and C)
source("./KL4GP-Reproducibility/Scripts/Compiling_Data_Results.R")
# Call to reproduce Boxplots to display results of Monte Carlo experiment in Section 3.
source("./KL4GP-Reproducibility/Scripts/Fig3_a_b_c.R")
# Call to process results in computational burden of Experiment in Section 3
source("./KL4GP-Reproducibility/Scripts/Experiment_Section_3_processing_times.R")
# Call to reproduce plots to display computational times results of Monte Carlo experiment in Section 3
source("./KL4GP-Reproducibility/Scripts/Fig4_a_b.R")
# Call to reproduce real data experiment in Section 4
source("./KL4GP-Reproducibility/Scripts/Experiment_Section_4.R")
# Call to reproduce domain selection results of real data experiment in Section 4
source("./KL4GP-Reproducibility/Scripts/Fig5_a_b.R")
# Call to reproduce classification results under domain selection in real data experiment in Section 4
source("./KL4GP-Reproducibility/Scripts/Fig6_a_b.R")
