# Supplementary material for: Domain Selection for Gaussian Process Data: An Application to Electrocardiogram Signals
Source: Biom J. 2024 Nov 28;66(8):e70018. doi: 10.1002/bimj.70018 (PMC11604031; doi:10.1002/bimj.70018)
Supplement: Supplementary file 1 — Supporting Information [file BIMJ-66-e70018-s001.zip › KL4GP-Reproducibility/Scripts/Fig4_a_b.R]

######################################################################################################
library(ggplot2); library(MASS); library(data.table); 
library(tidyverse); library(ASSA); library(dplyr)
######################################################################################################

path.data = './KL4GP-Reproducibility/Data/'
path.figures = './KL4GP-Reproducibility/Figures/'

load(paste0(path.data, 'times.Rdata'))
P <- c('50', '100', '200', '500')
names(times[[1]]) = names(times[[2]]) = names(times[[3]])<- P
N = c(50, 100, 250, 500, 1000)
df<- list()
c.grid = seq(0.1, 0.9, by=0.01)
c.grid.tilde = c(0.1, 0.25, 0.5, 0.75, 0.9)

# code for figure 4 (a)

times.av.n = list()
for (i in 1:3){
  times.av.n[[i]] = matrix(0, length(c.grid.tilde), length(N))
}

for (j in 1:3){
  for (i in 1:length(N)){
    times.av.n[[j]][, i] = rowMeans(times[[j]][[4]][which(c.grid %in% c.grid.tilde), , i])
  }
  times.av.n[[j]] <- as.data.table(times.av.n[[j]])
}

names(times.av.n) <-  c('A', 'B', 'C')
df <- rbindlist(times.av.n, idcol=T)
colnames(df) <- c('Scenario', N)

datos <- df %>%
  as.data.table %>%
  .[, Length := rep(as.factor(c.grid.tilde), 3)]%>%
  melt(Length = c('Length'))
colnames(datos)[2] <- 'c'


pdf(file = paste0(path.figures, '/Fig4_a.pdf'), width=8, height=6, paper='special')
print({
  datos %>% ggplot(aes(variable, value, color = c, group = c)) +
    geom_line(aes(linetype=c))  +
    geom_point() +
    facet_wrap( ~ Scenario) +
    scale_size_manual(values = c(rep(1.7, 5))) +
    xlab("Sample size (n = m)") +
    ylab("Seconds (avg.)") +
    theme_bw()+
    scale_color_grey() +
    theme(strip.text.x = element_text(size = 15, face='bold')) +
    theme(axis.title.y = element_text(size=22, color="black"), 
          axis.title.x = element_text(size=22, color="black"), 
          axis.text.y = element_text(size=20, color="black"), 
          axis.text.x = element_text(size=15, color="black")) +
    theme(legend.position="bottom") +
    theme(legend.text = element_text(colour="black", size=15)) +
    theme(legend.title = element_text(colour="black", size=15, face='bold')) +
    guides(group=guide_legend(title=" ", override.aes=list(size=1))) +
    theme(legend.background = element_rect(fill = "transparent"))+
    theme(legend.key.size = unit(1, 'cm'))+
    theme(axis.title.y = element_text(margin = margin(r = 7))) +
    theme(axis.title.x = element_text(vjust = -1))
})
dev.off()

# code for figure 4 (b)

times.av.p = list()
for (i in 1:3){
  times.av.p[[i]] = matrix(0, length(c.grid.tilde), length(P))
}

for (j in 1:3){
  for (i in 1:length(P)){
    times.av.p[[j]][, i] = rowMeans(times[[j]][[i]][which(c.grid %in% c.grid.tilde), , 5])
  }
  times.av.p[[j]] <- as.data.table(times.av.p[[j]])
}

names(times.av.p) <- c('A', 'B', 'C')
df <- rbindlist(times.av.p, idcol=T)
colnames(df) <- c('Scenario', P)

datos <- df %>%
  as.data.table %>%
  .[, Length := rep(as.factor(c.grid.tilde), 3)]%>%
  melt(Length = c('Length'))
colnames(datos)[2] <- 'c'

pdf(file = paste0(path.figures, '/Fig4_b.pdf'), width=8, height=6, paper='special')
print({
  datos %>% ggplot(aes(variable, value, color = c, group = c)) +
    geom_line(aes(linetype=c))  +
    geom_point() +
    facet_wrap( ~ Scenario) +
    scale_size_manual(values = c(rep(1.7, 5))) +
    xlab("p") +
    ylab("") +
    theme_bw()+
    scale_color_grey() +
    theme(strip.text.x = element_text(size = 15, face='bold')) +
    theme(axis.title.y = element_text(size=22, color="black"), 
          axis.title.x = element_text(size=22, color="black"), 
          axis.text.y = element_text(size=20, color="black"), 
          axis.text.x = element_text(size=15, color="black")) +
    theme(legend.position="bottom") +
    theme(legend.text = element_text(colour="black", size=15)) +
    theme(legend.title = element_text(colour="black", size=15, face='bold')) +
    guides(group=guide_legend(title=" ", override.aes=list(size=1))) +
    theme(legend.background = element_rect(fill = "transparent"))+
    theme(legend.key.size = unit(1, 'cm'))+
    theme(axis.title.y = element_text(margin = margin(r = 7))) +
    theme(axis.title.x = element_text(vjust = -1))
})
dev.off()
