# Supplementary material for: Domain Selection for Gaussian Process Data: An Application to Electrocardiogram Signals
Source: Biom J. 2024 Nov 28;66(8):e70018. doi: 10.1002/bimj.70018 (PMC11604031; doi:10.1002/bimj.70018)
Supplement: Supplementary file 1 — Supporting Information [file BIMJ-66-e70018-s001.zip › KL4GP-Reproducibility/Scripts/Experiment_Section_3_Scenario_C.R]

######################################################################################################
library(ggplot2); library(MASS); library(data.table);  library(fda)
library(tidyverse); library(ASSA); library(dplyr); library(pracma)
######################################################################################################

path = './KL4GP-Reproducibility/'

#Following experiment description in section 3 of the paper, sample size ’n’ 
# takes the values: 50, 100, 250, 500 and 1000. 
# So n = 100 in line 15 must be replaced by  50, 250, 500 and 1000 iteratively to get the full results.
# Moreover the grid resolution ‘p’ takes the value: 50, 100, 200 and 500.
# So p = 50 in line 16 must be replaced by 100, 200 and 500 iteratively to get the full results.

# ############# Source Functions ################
# Computation of the Jaccard Distance
jac_dist <- function(A, B) {
  intersection = length(intersect(A, B))
  union = length(A) + length(B) - intersection
  return (1 - (intersection/union))
}
# ###############################################

path.results <- paste0(path, 'Results/Scenario_B/')
ifelse(!dir.exists(file.path(path.results)), dir.create(path.results), FALSE)

# ###############################################

ScenarioC <-function(n,p,MC=500){

# General Setting: see Section 3 of the paper for model details.
t  = seq(0, pi, length.out = p)
d  = 9 ; omega = 8     
phi = create.fourier.basis(c(min(t), max(t)), nbasis = d, period = omega)

# Parameter 
beta_Y = c( 1, -2, -1, 1, 2, -1, 2, 3, -0.5) # controls mean function of Y
beta_X = c(-1, -2, -1, 1, 2, -1, 2, 5, -0.5) # controls mean function of X
sig = 0.5        # controls the general variance of the process.
sig_omega = 1    # controls the noise in the interval for epsilon 2
sig_delta = 0.25 # controls the width of the interval (if p = 100, is like the % of divergence)
center = 0.75    # centre of the divergence interval

# True Mean and Variance
mu_X = beta_X %*% t(eval.basis(t, phi))
mu_Y = beta_Y %*% t(eval.basis(t, phi))
PHI = eval.basis(t, phi)%*%t(eval.basis(t, phi))
Delta = dnorm(t, t[round(p*center)], sig_delta)
sigma.Y = sig^2 * PHI 
sigma.X = sig^2 * PHI + sig_omega^2 * PHI * Delta %*% t(Delta)

eigen.tol = 1e-3
# evaluation grid
c.grid = seq(0.1, 0.9, by=0.01)

##### TRUE KL DIVERGENCE #####
KL = list()
a.true = b.true = c() 

for(j in 1:length(c.grid)){
  cc = c.grid[j]*p;
  KL <- 0
  for(i in 1:(p-cc+1)){
    from = i; to = i + cc -1
    eigen.X   = eigen(sigma.X[from:to, from:to])
    autoval.x = eigen.X$values
    det.X     = prod(autoval.x[which(autoval.x>eigen.tol)])
    eigen.Y   = eigen(sigma.Y)
    autoval.y = eigen.Y$values
    det.Y     = prod(autoval.y[which(autoval.y>eigen.tol)])
    i.hat.Y   = eigen.Y$vectors%*%diag(ifelse(autoval.y>eigen.tol, 1/autoval.y, eigen.tol))%*%t(eigen.Y$vectors) # Moore PEnrose G inverse.
    i.hat.Y   = i.hat.Y[from:to, from:to]
    tra       = sum(diag(i.hat.Y%*%sigma.X[from:to, from:to])) 
    cform     = (mu_X-mu_Y)[from:to]%*%i.hat.Y%*%(mu_X-mu_Y)[from:to]
    if(det.Y/det.X<0.01){logratio <- 0} else {logratio <- log(det.Y/det.X)}
    kl <- 0.5*(logratio + max(tra-cc, 0) + cform)
    if(kl<0){kl=0}
    if(kl>=KL){KL<- kl; a.true[j]<- from; b.true[j]<- to} 
  }
}
A.true <- cbind(c.grid, a.true, b.true)

##### ESTIMATED KL DIVERGENCE #####

MC.results = time = AJD <- vector('list', length=MC)
for (l in 1:MC){
  
set.seed(l*2310)  

  sample.X = matrix(0,n,p)
  for (i in 1:n){
    alpha_x = rnorm(d,0,sig)
    omega_x = rnorm(d,0,sig_omega)
    mu_X   = beta_X %*% t(eval.basis(t,phi))
    eps1_X = alpha_x %*% t(eval.basis(t,phi))
    eps2_X  = omega_x %*% t(eval.basis(t,phi)) * Delta
    sample.X[i,]  = mu_X + eps1_X + eps2_X
  }
  
  sample.Y = matrix(0,n,p)
  for (i in 1:n){
    alpha_y = rnorm(d,0,sig)
    mu_Y   = beta_Y %*% t(eval.basis(t,phi))
    eps1_Y = alpha_y %*% t(eval.basis(t,phi))
    sample.Y[i,]  = mu_Y + eps1_Y
  }
  
start_time <- Sys.time()
# Estimation of mean vector and covariance matrix
hat.mu.X    = colMeans(sample.X);   hat.mu.Y = colMeans(sample.Y)

S.X = cov(sample.X)
S.Y = cov(sample.Y)


a.star = b.star = c()
for(j in 1:length(c.grid)){
  cc = c.grid[j]*p;
  KL <- 0
  for(i in 1:(p-cc+1)){
    from = i; to = i + cc - 1
    eigen.X   = eigen(S.X[from:to, from:to])
    autoval.x = eigen.X$values
    det.X     = prod(autoval.x[which(autoval.x>eigen.tol)])
    eigen.Y   = eigen(S.Y)
    autoval.y = eigen.Y$values
    det.Y     = prod(autoval.y[which(autoval.y>eigen.tol)])
    i.hat.Y   = eigen.Y$vectors%*%diag(ifelse(autoval.y>eigen.tol, 1/autoval.y, eigen.tol))%*%t(eigen.Y$vectors)# Moore PEnrose G inverse.
    tra       = sum(diag(i.hat.Y[from:to, from:to]%*%S.X[from:to, from:to])) 
    cform     = (hat.mu.X-hat.mu.Y)[from:to]%*%i.hat.Y[from:to, from:to]%*%(hat.mu.X-hat.mu.Y)[from:to]
    if((det.Y/det.X<0.01 | is.na(det.Y/det.X))){logratio <- 0} else {logratio <- log(det.Y/det.X)}
    kl <- 0.5*(logratio + max(tra-cc, 0) + cform)
    if(kl<0){kl=0}
    if(kl>=KL){KL<- kl; a.star[j]<- from; b.star[j]<- to}
  }
}


MC.results[[l]] <- data.frame(grid = c.grid, a = a.star, b = b.star) 
end_time <- Sys.time()
time[[l]] = as.numeric(end_time - start_time)


# COMPUTING THE DITANCE BETWEEN TRUE AND ESTIMATED
AJD.aux <- c()
for (j in 1:length(c.grid)){
  AJD.aux[j] <- jac_dist(t[A.true[j, 2]:A.true[j, 3]], t[a.star[j]:b.star[j]])
}  

AJD[[l]] = pracma::trapz(c.grid, AJD.aux)

if (l %% 50 == 0) {
  cat("Iteration:", l, "\n")
}

}

return(list(AJD=AJD, time=time))

}

# n: Sample size
# p: GP dimension
# MC: Monte Carlo iterations

n = c(50,100,250,500,1000)
p = c(50,100,200,500)

aux = expand.grid(n,p)

for (jj in 1:nrow(aux)){
  
  MonteCarlo_Results_C <- ScenarioC(n=aux[jj,1],p=aux[jj,2],MC=500)
  

AJD = data.frame("AJD"=unlist(MonteCarlo_Results_C$AJD))
time = data.frame("time"=unlist(MonteCarlo_Results_C$time))

write.table(AJD, file = paste0(path.results, 'MC-Results-Scenario_C_N=', n, '-P=', p, '.txt'),
            row.names = F)

save.image(file = paste0(path.results, 'MC-Results-Scenario_C_N=', n, '-P=', p, '.Rdata'))
}
#### THE END ####
