# Supplementary material for: Domain Selection for Gaussian Process Data: An Application to Electrocardiogram Signals
Source: Biom J. 2024 Nov 28;66(8):e70018. doi: 10.1002/bimj.70018 (PMC11604031; doi:10.1002/bimj.70018)
Supplement: Supplementary file 1 — Supporting Information [file BIMJ-66-e70018-s001.zip › KL4GP-Reproducibility/Scripts/Fig5_a_b.R]

######################################################################################################
library(ggplot2); library(MASS); library(data.table); library(dplyr)
######################################################################################################

path.data = './KL4GP-Reproducibility/Data/'
path.results = './KL4GP-Reproducibility/Results/'
path.figures = './KL4GP-Reproducibility/Figures/'

# code for figure 5 (a)

ecg <- rbind(read.table(file = paste0(path.data, 'ECG200_TRAIN.txt'), header=FALSE, sep="", dec="."), 
             read.table(file = paste0(path.data, 'ECG200_TEST.txt'), header=FALSE, sep="", dec="."))

c1=-1;c2=1
sample.X=as.matrix(ecg[which(ecg$V1==c1), -1])
sample.Y=as.matrix(ecg[which(ecg$V1==c2), -1])
eigen.tol = 0.001

n.x = dim(sample.X)[1]; n.y = dim(sample.Y)[1]; p = ncol(sample.X)
t = 1:p  
# Estimation of mean vector and covariance matrix
hat.mu.X    = colMeans(sample.X);   hat.mu.Y = colMeans(sample.Y)
S.X = apply(sample.X, 1 , function(x) x-hat.mu.X)%*%t(apply(sample.X, 1 , function(x) x-hat.mu.X))/n.x
S.Y = apply(sample.Y, 1 , function(x) x-hat.mu.Y)%*%t(apply(sample.Y, 1 , function(x) x-hat.mu.Y))/n.y

len = c(0.1, 0.2, 0.3) 
KL.save = cc.save  <- vector (mode = 'list', length = length(len))
a.star = b.star = c()
for(j in 1:length(len)){
  cc = len[j]*p;
  KL = 0
  KL.save[[j]] <- matrix(0, nrow = p-cc+1, 1) 
  cc.save[[j]] <- ((1:(p-cc+1)))
  for(i in 1:(p-cc)){
    from = i; to = i + cc -1
    eigen.X   = eigen(S.X[from:to, from:to]) ; 
    autoval.x = eigen.X$values
    det.X     = prod(autoval.x[which(autoval.x>eigen.tol)])
    eigen.Y   = eigen(S.Y)#[from:to, from:to])
    autoval.y = eigen.Y$values
    det.Y     = prod(autoval.y[which(autoval.y>eigen.tol)])
    i.hat.Y   = eigen.Y$vectors%*%diag(ifelse(autoval.y>eigen.tol, 1/autoval.y, 0))%*%t(eigen.Y$vectors) # Moore PEnrose G inverse.
    i.hat.Y   = i.hat.Y[from:to, from:to]
    tra       = sum(diag(i.hat.Y%*%S.X[from:to, from:to])) 
    cform     = (hat.mu.X-hat.mu.Y)[from:to]%*%i.hat.Y%*%(hat.mu.X-hat.mu.Y)[from:to]
    if(det.Y/det.X<0.01){logratio <- 0} else {logratio <- log(det.Y/det.X)}
    kl <- 0.5*(logratio + max(tra-cc, 0) + cform)
    if(kl<0){kl=0}
    if(kl>=KL){KL<- kl; a.star[j]<- from; b.star[j]<- to}
    KL.save[[j]][i] = kl
  } 
}

colnames(ecg)[1]<- 'y'
datos <- ecg %>% 
  as.data.table %>% 
  .[, id := 1:nrow(.)]%>% 
  melt(id = c('y', 'id'))%>% 
  .[, by = .(y, variable), media := mean(value)] %>% 
  .[, variable := as.numeric(gsub('V', '', variable))-1]


mycolors.trans = rgb(c(97, 248), c(56, 118), c(255, 109), alpha = 15, maxColorValue = 255)

######################## DOMAIN SELECTION WITH MEAN FUNCTIONS #######################

pdf(file = paste0(path.figures, '/Fig5_a.pdf'), width=8, height=6, paper='special')
print({ 
  datos %>% ggplot(aes(variable, value, col = as.factor(y), group = id)) + 
    geom_line() +
    scale_color_manual(values=mycolors.trans) +
    geom_line(aes(variable, media, col = as.factor(y)), lwd = 1.5) + 
    theme_bw() +
    ylab("ECG signals") +
    xlab("Grid points") +
    ylim(-3.5, 4)+ 
    xlim(1, 99) +
    theme_classic() +
    theme(axis.title.y = element_text(size=20, color="black"), 
          axis.title.x = element_text(size=20, color="black"), 
          axis.text.y = element_text(size=18, color="black"), 
          axis.text.x = element_text(size=18, color="black"))+
    geom_hline(yintercept=-3.25, linetype="dashed", color = "black", size=0.5) +
    annotate("text", x=92, y=-2.9, label= "Domain", size=5) +
    annotate("text", x=a.star[1], y=-3.2, label= "[", colour = 'black', size=8)+
    annotate("text", x=b.star[1], y=-3.2, label= "]", colour = 'black', size=8) +
    annotate("text", x=a.star[2], y=-3.2, label= "[", colour = 'gray60', size=10)+
    annotate("text", x=b.star[2], y=-3.2, label= "]", colour = 'gray60', size=10) +
    annotate("text", x=a.star[3], y=-3.2, label= "[", colour = 'gray80', size=12)+
    annotate("text", x=b.star[3], y=-3.2, label= "]", colour = 'gray80', size=12) +
    theme(legend.position = c(0.25, 0.85), legend.text = element_text(colour="black", size=12))+
    theme(legend.background = element_rect(fill = "transparent")) +
    theme(legend.key = element_rect(fill = "transparent")) +
    theme(legend.position = 'none') +
    theme(axis.title.y = element_text(vjust = -0.5))
})
dev.off()


# code for figure 5 (b)

b   = 1000
len = sort(c(0.1, 0.2, 0.25))
centre = matrix(0, b, length(len))
for(i in 1:length(len)){
  aux        <- read.table(paste0(path.results, 'results_', len[i], '.txt'))
  df         <- matrix(unlist(aux), nrow=1000, ncol=4, byrow = T)
  centre[, i] <- df[, 3]
}
  

boot = data.table(id = 1:1000, c10 = centre[, 1], c19 = centre[, 2], c24 = centre[, 3])

boot = boot %>% melt (id = c("id")) %>%
  .[, variable := as.numeric(gsub('c', '', variable))]
colnames(boot)[2:3] <- c('Length', 'center')
boot <- boot[, !"id"]
boot$Length=as.factor(boot$Length)


# MODE funciton
getmode <- function(v) {
  uniqv <- unique(v)
  uniqv[which.max(tabulate(match(v, uniqv)))]
}

mode <- boot[ , list(mean=getmode(center)), by=Length]
median <- boot[ , list(median=median(center)), by=Length]

Med <- sort(rep(median$median, b), decreasing=T)
boot <- cbind(boot, Med)
colnames(boot)[1] <- 'Dcs.'


pdf(file = paste0(path.figures, '/Fig5_b.pdf'), width=8, height=6, paper='special')
print({ 
boot %>% ggplot(aes(x=center, color = Dcs., group=as.factor(Dcs.))) +
  geom_density(aes(linetype=Dcs.), show.legend = FALSE, adjust=2.5, size=1) +
  stat_density(aes(x=center, color = Dcs., group=Dcs., linetype=Dcs.), 
               geom="line", position="identity", adjust=2.5, size=1) +
  scale_linetype_manual(values = c("solid", "solid", "solid")) +
  scale_size_manual(values = c(rep(1.7, 3))) +
  xlab("Estimated centre") +
  ylab("Bootstrap density") +
  xlim(0, 100) +
  theme_classic() +
  theme(axis.title.y = element_text(size=22, color="black"), 
        axis.title.x = element_text(size=22, color="black"), 
        axis.text.y = element_text(size=18, color="black"), 
        axis.text.x = element_text(size=18, color="black")) +
  scale_color_manual(values = c("black", "gray60", "gray80")) +
  theme(legend.text = element_text(colour="black", size=20)) +
  theme(legend.title = element_text(colour="black", size=18, face='bold')) +
  theme(legend.background = element_rect(fill = "transparent"))+
  theme(axis.title.y = element_text(margin = margin(r = 9))) +
  theme(axis.title.x = element_text(vjust = -0.5)) +
  theme(legend.position = c(0.85, 0.85), legend.text = element_text(colour="black", size=12))+
  theme(legend.text = element_text(colour="black", size=15)) +
  guides(group=guide_legend(override.aes=list(size=2))) +
  geom_rug(data = boot, aes(x = Med, group = Dcs., color = Dcs.), size=1.0, 
           sides="b", show.legend = FALSE) +
  theme(axis.title.x = element_text(vjust = 0))
})
dev.off()
