# Supplementary material for: Domain Selection for Gaussian Process Data: An Application to Electrocardiogram Signals
Source: Biom J. 2024 Nov 28;66(8):e70018. doi: 10.1002/bimj.70018 (PMC11604031; doi:10.1002/bimj.70018)
Supplement: Supplementary file 1 — Supporting Information [file BIMJ-66-e70018-s001.zip › KL4GP-Reproducibility/Data/ECG200_TEST.txt]

   1.0000000e+00   4.2518938e-01   1.4185988e+00   2.6687913e+00   3.2986290e+00   2.2645539e+00   1.6517949e-01  -9.5972652e-01   2.8266835e-01   8.4285041e-01   6.8345828e-01   1.0820879e+00   7.2257693e-01   1.0981136e-01  -6.9660907e-01  -6.6226782e-01  -8.3998475e-01  -9.3529740e-01  -8.9536172e-01  -9.2426600e-01  -1.0881774e+00  -1.1135846e+00  -1.1306807e+00  -1.2018949e+00  -1.5395089e+00  -1.5352271e+00  -1.4684167e+00  -2.0780119e+00  -1.8565474e+00  -1.9828685e+00  -2.0412115e+00  -1.7938604e+00  -1.9861620e+00  -1.9469026e+00  -1.7065927e+00  -1.3251418e+00  -1.1470663e+00  -8.6362855e-01  -3.5601510e-01  -2.0488964e-01   1.8301001e-01   5.1804502e-01   6.1929087e-01   8.2260080e-01   9.7677914e-01   8.4313124e-01   1.1858633e+00   1.1736722e+00   8.2464362e-01   8.8404066e-01   7.7681046e-01   8.7503343e-01   7.9528912e-01   5.5416650e-01   6.7989868e-01   6.1355127e-01   6.2308979e-01   4.6371175e-01   5.8587802e-01   6.2258644e-01   3.1403255e-01   4.2167617e-01   6.3939179e-01   4.7075583e-01   2.9998240e-01   2.4744652e-01   3.1995727e-01   2.9976787e-01   2.0092536e-01   1.5236844e-01   6.9306841e-02   2.9062635e-01   9.6216962e-02   3.7971509e-01   7.9163123e-01   6.0666163e-01   8.0154377e-01   6.9631286e-01   2.0438861e-01   2.0512207e-01  -4.5158702e-02  -1.8401683e-01   1.1577475e-01  -9.8131601e-02  -1.7835982e-01  -1.0711954e-01  -1.9349136e-01  -1.8195670e-02  -2.2049304e-01  -1.5255651e-01  -1.1701065e-01  -1.4515959e-01  -1.1666838e-01  -1.9926184e-01  -1.0983685e-01  -1.4248753e-01   9.8758141e-02
   1.0000000e+00   6.5392929e-01   2.1772899e+00   3.6447828e+00   2.2792033e+00   9.7836744e-01  -3.8829581e-01  -9.1191107e-01  -1.4832950e-01   3.0543881e-01  -2.3009793e-01  -4.5153026e-01   2.2411262e-01  -5.5005370e-01  -9.3397675e-01  -8.4162867e-01  -7.6372666e-01  -1.3909766e+00  -6.6890880e-01  -1.1802675e+00  -1.3660292e+00  -1.0036442e+00  -1.4862011e+00  -1.4231970e+00  -1.4979271e+00  -1.5305333e+00  -1.8142696e+00  -1.9640600e+00  -1.9561028e+00  -1.9342636e+00  -1.9209254e+00  -1.9846345e+00  -1.7969277e+00  -1.7170511e+00  -1.7414882e+00  -6.7649690e-01  -6.0389183e-01  -5.9468017e-01   7.1467012e-02   4.7549391e-02   6.1708119e-01   5.9071819e-01   7.1932863e-01   1.0536052e+00   9.6741443e-01   1.1582240e+00   8.6430759e-01   8.5691205e-01   1.3663656e+00   6.4580799e-01   6.3117316e-01   9.2912436e-01   4.0601792e-01   6.4876759e-01   7.2482809e-01   4.0074692e-01   4.0507652e-01   6.8893333e-01   4.0654350e-01   3.1947623e-01   7.2530557e-01   2.9840154e-01   5.0472338e-01   3.9582716e-01   3.9907452e-01   5.5468947e-01   1.8392687e-01   4.6103951e-01   1.0682418e-01   6.3123766e-01   6.7149360e-01  -1.0681911e-01   3.9294205e-01   6.1102903e-01   4.9491400e-01   1.0281772e+00   8.1266735e-01   5.0016704e-01   4.7656365e-01   4.3260871e-01   4.9185901e-01   1.5040557e-02  -9.8010351e-02   2.7623277e-02  -1.1759046e-01   1.0646585e-01  -6.4094792e-02   9.9883170e-02   1.4139541e-01  -2.3909183e-01   2.4742389e-01  -8.5150010e-02   7.7999134e-03   4.0786757e-01  -1.9491519e-01   1.7110719e-01   1.9702731e-01
   1.0000000e+00   4.0495320e-01   5.5399598e-01   7.2409707e-01   1.4490394e+00   2.0126163e+00   1.6244769e+00   1.2047262e+00   1.1175109e+00   5.6209949e-01  -1.1556470e-02  -1.5105966e-01  -1.6572346e-01  -1.4970342e-01  -3.0398491e-01  -4.3954993e-01  -2.5122211e-01  -2.2646161e-01  -4.9123590e-01  -7.1847128e-01  -8.1903348e-01  -7.4290198e-01  -7.9486230e-01  -1.0054110e+00  -8.5466727e-01  -6.6471926e-01  -9.6605927e-01  -1.2505506e+00  -1.1487526e+00  -1.0818054e+00  -1.2298593e+00  -1.3294278e+00  -1.3435001e+00  -1.3886114e+00  -1.4697899e+00  -1.5294459e+00  -1.4528910e+00  -1.4384976e+00  -1.6378080e+00  -1.6376426e+00  -1.5163258e+00  -1.6251909e+00  -1.6188080e+00  -1.4995338e+00  -1.5293524e+00  -1.4132334e+00  -1.1665569e+00  -1.0704061e+00  -1.0126004e+00  -8.2338723e-01  -5.0277435e-01  -2.3994640e-01  -1.3586856e-01  -1.0560904e-02   9.1757775e-02   1.4218949e-03   2.0422560e-02   3.6190933e-01   5.2336517e-01   3.1284560e-01   2.9046759e-01   4.9794164e-01   5.0440911e-01   4.1827686e-01   4.2280451e-01   3.9191814e-01   3.8606759e-01   4.6857705e-01   4.1159191e-01   2.6010842e-01   3.4163266e-01   5.5040005e-01   6.0481591e-01   4.9418306e-01   3.8606561e-01   5.0209789e-01   5.9110914e-01   4.7619963e-01   6.6010660e-01   9.2872313e-01   8.0165834e-01   7.8014427e-01   9.3483624e-01   9.8102392e-01   1.0928671e+00   1.1516277e+00   1.2032218e+00   1.2979384e+00   1.2433320e+00   1.4636156e+00   1.6949161e+00   1.4561148e+00   1.5703717e+00   1.9345838e+00   1.4975555e+00   8.1257000e-01   3.9063926e-01
   1.0000000e+00   1.0880883e+00   2.0119486e+00   2.3017332e+00   1.6301994e+00   6.3676804e-01  -1.4050174e-01   5.4795351e-01   1.0750706e+00   8.9686111e-01   1.1379428e+00   1.0467255e+00   3.9015947e-01  -4.6317712e-01  -5.1645207e-01  -7.4817246e-01  -8.7015185e-01  -8.3992999e-01  -9.7205469e-01  -1.0872074e+00  -1.0664408e+00  -1.2781730e+00  -1.3919322e+00  -1.5276555e+00  -1.7228096e+00  -1.8019910e+00  -2.1096839e+00  -2.2310059e+00  -2.3572040e+00  -2.4322719e+00  -2.4445194e+00  -2.4420065e+00  -2.1762332e+00  -1.9420498e+00  -1.6635462e+00  -1.1241928e+00  -7.9667565e-01  -5.4655837e-01  -1.4020788e-01   1.4577748e-01   2.8797309e-01   3.7698469e-01   5.3601913e-01   6.7511312e-01   6.0613107e-01   5.5656433e-01   6.2991541e-01   5.4547619e-01   5.1445898e-01   5.1199872e-01   5.3433124e-01   5.6863698e-01   5.7467940e-01   6.4081463e-01   6.1316837e-01   6.8489368e-01   6.7896330e-01   5.7326541e-01   6.2904358e-01   6.7098544e-01   6.1306061e-01   5.2403193e-01   6.0200549e-01   5.4795209e-01   4.9908517e-01   4.7377212e-01   4.4468815e-01   5.1529158e-01   3.8367560e-01   4.0506973e-01   3.9257337e-01   3.8534412e-01   3.5987270e-01   5.3323719e-01   6.4407727e-01   7.6067102e-01   6.6065604e-01   4.3446362e-01   3.9989758e-01   3.1932493e-01   2.3362588e-01   1.4269709e-01   1.7477607e-01   1.3423191e-01   5.5882364e-02   1.4142074e-01   1.7334646e-01   1.2523891e-01   7.1349197e-02   1.3819719e-01   1.1639861e-01   1.3119804e-01   1.1941168e-01   8.2967892e-02   1.5134818e-01   2.7391506e-01   3.4940474e-01
  -1.0000000e+00   4.4362091e-01   9.4728503e-01   1.9240844e+00   2.1597897e+00   1.4994468e+00   9.6450776e-01   2.2325623e-01  -4.2494560e-01   1.2127867e-01   8.3019719e-01   7.2704800e-01   6.4882969e-01   7.8787726e-01   6.4334572e-01   4.6729178e-01   3.1948190e-01  -1.7812671e-01  -5.8916449e-01  -5.8226404e-01  -6.5667671e-01  -7.9056317e-01  -7.8660913e-01  -8.4674180e-01  -8.7257731e-01  -8.2201965e-01  -8.6338103e-01  -9.3887922e-01  -9.8620385e-01  -1.0143798e+00  -1.0444798e+00  -1.1341521e+00  -1.2342781e+00  -1.2507234e+00  -1.2202701e+00  -1.2281892e+00  -1.2555401e+00  -1.2890325e+00  -1.3498909e+00  -1.3901746e+00  -1.4293026e+00  -1.5214215e+00  -1.5942712e+00  -1.5927046e+00  -1.4813207e+00  -1.3056734e+00  -1.2215905e+00  -1.1057604e+00  -8.7371287e-01  -7.5198874e-01  -6.7246003e-01  -5.3843189e-01  -5.4329748e-01  -5.8819691e-01  -4.7782002e-01  -3.0534995e-01  -1.1381953e-01   9.9232532e-02   2.1777654e-01   2.3858694e-01   2.9085510e-01   3.7789809e-01   4.3438291e-01   4.7236130e-01   4.6645286e-01   4.2763653e-01   4.1624944e-01   3.9828553e-01   3.7636386e-01   3.4308422e-01   2.7185512e-01   2.5390989e-01   2.5018192e-01   2.0264253e-01   2.4617620e-01   3.0065491e-01   2.1693566e-01   1.6253621e-01   2.1910029e-01   2.3344478e-01   2.1088009e-01   2.6067299e-01   2.8066369e-01   2.8014483e-01   3.2223333e-01   3.1510409e-01   5.3973602e-01   9.0051075e-01   1.2786880e+00   2.3178780e+00   2.9162543e+00   2.2119475e+00   2.0347530e+00   2.0713024e+00   1.2541780e+00   1.0378788e+00   1.0096155e+00
   1.0000000e+00   2.0942637e-01   1.2733286e+00   2.8243142e+00   3.5923059e+00   2.2236616e+00   5.7037406e-01  -9.3877272e-01  -8.1280266e-01  -9.3585905e-03  -2.6645765e-01  -2.7935723e-01  -2.5966804e-01  -4.2980281e-02  -4.0645090e-01  -7.7466230e-01  -9.0003017e-01  -9.0025688e-01  -9.4289438e-01  -1.0010728e+00  -1.1178500e+00  -1.0500333e+00  -1.0509152e+00  -1.2686037e+00  -1.3748736e+00  -1.4947954e+00  -1.5398040e+00  -1.6244323e+00  -1.7513756e+00  -1.7631204e+00  -1.8548043e+00  -1.9274127e+00  -1.9001424e+00  -1.9487849e+00  -1.6607885e+00  -1.5623166e+00  -1.2527629e+00  -9.0950183e-01  -7.3362037e-01  -1.0499264e-01   8.0045367e-02   2.4140400e-01   4.8930428e-01   6.4837451e-01   8.7816228e-01   8.0705536e-01   1.0020489e+00   1.0784331e+00   9.8459314e-01   1.0091948e+00   8.1767494e-01   8.8752620e-01   8.3767033e-01   6.3126260e-01   7.9488356e-01   7.3821005e-01   6.4248839e-01   6.6695296e-01   5.2493071e-01   6.3109505e-01   6.2513251e-01   6.8333848e-01   5.5490848e-01   5.2569864e-01   5.4503821e-01   4.9242159e-01   6.6242280e-01   4.6678446e-01   3.1168606e-01   3.2150904e-01   3.7618574e-01   4.2516799e-01   5.5112686e-01   2.2800944e-01   6.6563972e-01   9.9353974e-01   7.4102462e-01   5.3702414e-01   3.6586726e-01   5.2548366e-01   2.1086661e-01   1.0652210e-01   2.8931566e-01  -2.4839491e-03  -5.2848197e-02  -1.0541955e-01   1.2373618e-01  -6.7402666e-02  -2.7140030e-01  -7.0282474e-02  -1.0555504e-01  -1.0386352e-03  -6.5470019e-02  -1.7466079e-01  -4.9629100e-03  -2.8693299e-02  -3.7258042e-02
   1.0000000e+00   1.0850983e+00   1.8537059e+00   1.8341764e+00   1.5500005e+00   1.3830018e+00   1.0015947e+00   2.5534766e-01  -3.3286445e-01  -4.4420432e-01  -1.3844863e-01   1.4409364e-02  -2.7576000e-01  -4.3485926e-01  -2.4974153e-01  -2.1085802e-01  -4.6427156e-01  -8.1977759e-01  -1.0245609e+00  -1.0032180e+00  -1.0540625e+00  -1.1012694e+00  -9.9469360e-01  -1.0830202e+00  -1.1879027e+00  -1.1113112e+00  -1.2913485e+00  -1.4203416e+00  -1.1872251e+00  -1.1988179e+00  -1.3785137e+00  -1.3527438e+00  -1.4479202e+00  -1.6078549e+00  -1.5897483e+00  -1.6422127e+00  -1.7671951e+00  -1.7548349e+00  -1.7185782e+00  -1.7605288e+00  -1.7169465e+00  -1.4992004e+00  -1.3645956e+00  -1.3755258e+00  -1.0770797e+00  -5.7810475e-01  -4.9260638e-01  -4.8388483e-01  -1.1746025e-01   1.0748840e-01   1.1183024e-01   2.6293131e-01   4.0576935e-01   4.6511975e-01   5.5696002e-01   5.8161379e-01   5.7143271e-01   6.1756289e-01   6.3254730e-01   6.0372944e-01   5.9852282e-01   5.8075640e-01   5.0525199e-01   4.5073392e-01   4.4970579e-01   4.3589843e-01   4.0810321e-01   3.6511971e-01   3.2002786e-01   3.2298259e-01   3.3049109e-01   3.6513341e-01   4.5708960e-01   4.3393995e-01   3.5410653e-01   5.2126178e-01   8.0169655e-01   8.6086684e-01   8.3359020e-01   9.6120249e-01   1.0926919e+00   1.1121470e+00   1.1687980e+00   1.2393278e+00   1.2066695e+00   1.1041530e+00   9.4637784e-01   8.2267068e-01   8.5005808e-01   9.6500627e-01   1.0962552e+00   1.1081421e+00   9.9474361e-01   1.1263143e+00   1.3364550e+00   9.9878355e-01   3.3469719e-01
   1.0000000e+00   1.7092211e+00   2.7528523e+00   1.6829902e+00   1.2418618e+00  -3.7972104e-02  -2.1758892e-01   7.8964563e-01   5.4742834e-01   3.0210378e-01   3.3906542e-01  -1.0047946e-01  -4.4529518e-01  -5.7598109e-01  -9.2075720e-01  -7.7172504e-01  -1.1704455e+00  -8.1815039e-01  -9.4015055e-01  -1.1584194e+00  -1.2336452e+00  -1.4284852e+00  -1.4998186e+00  -1.4969223e+00  -1.8198198e+00  -1.9943259e+00  -1.6908569e+00  -2.3008120e+00  -2.3535052e+00  -2.3138032e+00  -2.4247686e+00  -1.8332078e+00  -2.1235422e+00  -2.2359136e+00  -1.1068787e+00  -1.1048193e+00  -7.1410217e-01  -1.4530638e-01   2.2185016e-02   4.4112003e-01   4.1526343e-01   8.3749722e-01   7.1985104e-01   8.2643145e-01   7.0108358e-01   7.1184173e-01   7.8842372e-01   5.3612366e-01   5.8108428e-01   8.1367200e-01   6.0100423e-01   4.2498647e-01   7.4736093e-01   7.9423480e-01   7.5368838e-01   7.6415348e-01   5.9061615e-01   7.5449047e-01   6.9706223e-01   5.3816061e-01   5.8230398e-01   8.3574620e-01   3.8417015e-01   5.6462207e-01   6.8848380e-01   2.3341844e-01   5.0537000e-01   3.5998205e-01   3.8358787e-01   3.9429369e-01   3.7908560e-01   4.8102232e-01   2.9297337e-01   3.9810710e-01   5.3330449e-01   6.4801905e-01   8.1023750e-01   6.6636109e-01   5.6732651e-01   5.3227073e-01   2.4854627e-01   1.4714747e-01   3.3657243e-01   1.1446555e-01   4.3912189e-02   2.6192804e-01   9.4237554e-02   1.1046463e-01   2.0485062e-01   2.5735720e-01  -5.5266721e-02   1.1102102e-01   3.0866849e-01   4.8724018e-02   7.2166918e-02   3.4802451e-01   6.5848830e-01
   1.0000000e+00   1.6243869e+00   2.9533979e+00   2.6974247e+00   2.6972350e+00   1.0675545e+00   2.1036978e-01   1.1575930e+00   1.3789152e+00   9.9474778e-01   9.4820639e-01   7.8186994e-01  -3.6978837e-01  -5.2354553e-01  -4.4849519e-01  -9.9299786e-01  -8.4255545e-01  -1.0632025e+00  -1.0693172e+00  -1.1633060e+00  -1.3059159e+00  -1.1572979e+00  -1.2089145e+00  -1.3698139e+00  -1.4610979e+00  -1.4881568e+00  -1.7162040e+00  -1.7804745e+00  -1.7765498e+00  -1.7869436e+00  -1.8950475e+00  -2.0091830e+00  -1.9089064e+00  -1.6417216e+00  -1.5935618e+00  -1.4735916e+00  -1.0894121e+00  -7.6751502e-01  -4.7884266e-01  -4.1589780e-03   2.5167760e-01   4.3615535e-01   8.0119892e-01   6.6986105e-01   8.1885607e-01   9.3841388e-01   1.0038027e+00   8.5098040e-01   7.5494876e-01   7.7366171e-01   6.4593695e-01   7.0543103e-01   6.5919127e-01   6.2832969e-01   6.0965326e-01   5.2339540e-01   5.7715439e-01   4.5901260e-01   3.8407683e-01   5.8278299e-01   3.9092993e-01   3.1147346e-01   4.1964494e-01   3.6059033e-01   3.9369015e-01   2.7062481e-01   2.0570896e-01   2.8969335e-01   1.9919906e-01   1.3854582e-01   2.0859371e-01   2.3017642e-01   7.4264638e-02   1.9757600e-01   3.4140166e-01   5.1925827e-01   7.0871063e-01   5.3955467e-01   2.9732261e-01   3.4602121e-01   1.4900119e-01  -1.6181354e-01   6.7815200e-02  -7.5625184e-02  -3.2658224e-01  -9.8217926e-02  -5.1469011e-02  -1.9686164e-01  -3.3029790e-01  -1.7180379e-01  -1.3607940e-01  -3.0421001e-01  -1.7234917e-01  -1.1777179e-01  -1.4551213e-01   1.4445496e-01   2.8463695e-01
  -1.0000000e+00   7.9567475e-01   9.5024040e-01   1.1466679e+00   1.7491252e+00   2.4258016e+00   2.6709641e+00   2.4624665e+00   2.0670781e+00   1.6233579e+00   1.0882650e+00   4.8325747e-01   2.9067671e-02  -1.0205782e-01  -4.5985726e-02  -6.7182598e-02  -1.9722394e-01  -2.4855630e-01  -1.6774872e-01  -1.4832422e-01  -2.8560195e-01  -4.0439817e-01  -4.4400887e-01  -5.7232183e-01  -7.4243746e-01  -7.6085833e-01  -7.3913887e-01  -7.9702819e-01  -8.2658122e-01  -8.6103224e-01  -9.2441019e-01  -9.2853065e-01  -1.0558294e+00  -1.3427950e+00  -1.4240432e+00  -1.3925323e+00  -1.6146891e+00  -1.8213559e+00  -1.7714491e+00  -1.8127840e+00  -2.0056145e+00  -1.9994011e+00  -1.8152135e+00  -1.7312891e+00  -1.7231695e+00  -1.5954690e+00  -1.3787969e+00  -1.2431864e+00  -1.1277632e+00  -8.2712383e-01  -4.3367487e-01  -2.4352558e-01  -2.4418688e-01  -1.3786127e-01   1.2819149e-01   2.8449563e-01   2.7788564e-01   3.4869189e-01   4.7325956e-01   4.6019376e-01   4.3604088e-01   4.6587407e-01   3.6677829e-01   2.9225774e-01   4.5376562e-01   5.6173590e-01   4.4966833e-01   3.6502024e-01   3.7485964e-01   3.8958319e-01   4.3390585e-01   4.5581797e-01   4.0363272e-01   3.9960026e-01   4.9559394e-01   5.6183973e-01   5.4000099e-01   5.0698790e-01   4.8365207e-01   4.6294595e-01   5.4071280e-01   7.1064026e-01   7.8483020e-01   7.4619101e-01   7.3161313e-01   6.8733161e-01   5.3590909e-01   4.3032121e-01   4.8710724e-01   5.7974138e-01   5.6283371e-01   4.6409311e-01   4.0246792e-01   4.4930481e-01   5.5808223e-01   5.6857857e-01   4.0117688e-01
  -1.0000000e+00   1.3983408e+00   3.1540817e+00   3.4377208e+00   2.3056705e+00   1.8942863e-01   1.1478420e+00   1.0036473e+00   5.4061010e-01   9.4414293e-01  -3.4031732e-01  -7.4986316e-01  -1.0246178e+00  -1.0516524e+00  -1.1798576e+00  -1.5755576e+00  -1.3238841e+00  -1.4734458e+00  -1.5490872e+00  -1.5381923e+00  -2.1342943e+00  -1.8030426e+00  -1.8195414e+00  -2.1249959e+00  -1.8755409e+00  -1.9400493e+00  -1.8706804e+00  -1.7457523e+00  -1.4340817e+00  -1.0205300e+00  -6.6547783e-01  -1.9563852e-01  -7.6358809e-02   1.9969877e-01   7.5945819e-01   6.0410229e-01   9.8194143e-01   8.5422106e-01   7.6417820e-01   7.8129153e-01   7.3856427e-01   8.2464716e-01   5.8899476e-01   9.5400218e-01   5.8387086e-01   7.6093360e-01   5.9681046e-01   6.6612566e-01   6.8017823e-01   3.6799900e-01   7.7613228e-01   4.9409847e-01   5.5069373e-01   3.0045556e-01   4.8199260e-01   4.1942019e-01   2.3437249e-01   2.4053281e-01   1.3784189e-01   3.9594908e-01   1.9867890e-01   1.1382885e-01   2.0490120e-01   4.1500754e-01   4.9823534e-02   1.0995920e-01   2.0408384e-01   2.0339462e-01   1.1126605e-01   1.0617737e-02   1.4707947e-01   1.8872793e-01   3.4310464e-02  -2.0825512e-02   1.3108857e-01   2.5924048e-01   1.1000057e-01  -1.5175859e-01   6.4657453e-01   5.4080264e-01   5.4621407e-01   3.7650325e-01   2.1694750e-01   7.6583798e-02  -2.4089566e-01  -2.0835214e-01  -3.8329468e-01  -2.2726309e-01  -6.0736099e-02  -6.4441214e-01  -3.2851490e-01  -1.6558149e-01  -5.8693754e-01  -2.5855697e-01  -4.5279814e-01  -3.1072814e-01  -2.0251214e-01
   1.0000000e+00  -2.8508899e-01   1.2340509e-02  -4.1994724e-01  -7.3278178e-03  -4.7250520e-01  -7.0130495e-01  -1.2613408e+00  -1.5949753e+00  -4.0193819e-01  -9.6093398e-01  -1.4998977e+00  -1.3521346e+00  -1.5175473e+00  -1.2411062e+00  -1.3214816e+00  -1.3415551e+00  -1.4977840e+00  -1.7727273e+00  -1.7618055e+00  -1.5856029e+00  -1.7310799e+00  -1.8869590e+00  -1.8220688e+00  -2.0059370e+00  -1.6262921e+00  -1.4335271e+00  -1.5656756e+00  -1.2569998e+00  -1.1425850e+00  -4.7613427e-01  -6.7823908e-01  -1.2215353e-01  -4.3410739e-03   4.3118206e-02   6.3395137e-01   3.6350640e-01   6.2594227e-01   5.7210058e-01   5.1669989e-01   7.7135408e-01   4.5756612e-01   6.9759574e-01   7.1813376e-01   5.2977066e-01   2.8579604e-01   4.9749270e-01   6.4167847e-01   4.3911686e-01   3.5805885e-01   5.7810233e-01   6.0812488e-01   5.3994656e-01   6.8572202e-01   3.9300372e-01   4.4304440e-01   5.6861080e-01   3.7101380e-01   4.7246382e-01   4.2897912e-01   5.4433556e-01   4.2546872e-01  -7.8263480e-03   5.2994866e-01   7.4601601e-01   4.9197768e-01   8.1139536e-01   1.0170600e+00   9.0748997e-01   7.0762685e-01   6.3678795e-01   4.4023067e-01   5.1701810e-01   1.8217669e-01   4.2535885e-01   4.3189337e-01   2.1950474e-01   2.2932122e-01   1.4800240e-01   2.8685537e-01   3.2664566e-01   8.9938435e-02   5.6731597e-02   3.8761465e-01   1.5340031e-01   5.3271593e-01  -5.8986894e-02   7.7127390e-02   1.2397105e+00   8.3983856e-01   2.3964256e+00   3.2926480e+00   2.0157003e+00   2.0465054e+00   5.7867173e-01  -4.6050501e-01   2.9093904e-01
  -1.0000000e+00  -1.6681931e+00  -2.0533347e+00  -2.2353323e+00  -2.1738372e+00  -1.7415020e+00  -1.5408022e+00  -1.9629656e+00  -2.2387671e+00  -1.8779410e+00  -1.4731916e+00  -1.4222628e+00  -1.4689805e+00  -1.2587109e+00  -6.7357547e-01  -3.5475670e-01  -9.0398078e-01  -1.2959837e+00  -6.3830793e-01  -2.6174727e-01  -9.2380216e-01  -1.1221055e+00  -5.1843180e-01  -5.0317938e-01  -9.4084340e-01  -8.5857096e-01  -7.2244107e-01  -9.3731992e-01  -9.0434929e-01  -6.2739182e-01  -6.1420148e-01  -8.2486721e-01  -1.0526152e+00  -1.0510185e+00  -6.0750915e-01  -2.2938628e-01  -3.4758114e-01  -4.0724565e-01  -1.7114043e-01  -1.8176962e-01  -2.9376235e-01   9.8178391e-03   2.8884706e-01   1.6010207e-01   2.5653017e-01   7.7225683e-01   9.0957806e-01   4.7048701e-01   2.7526296e-01   7.2315654e-01   1.1870492e+00   1.0995432e+00   7.9061478e-01   7.9760956e-01   9.6195430e-01   9.1375651e-01   8.7497972e-01   1.0925580e+00   1.1783378e+00   9.5717349e-01   8.9770437e-01   1.0668536e+00   1.0890979e+00   1.0749827e+00   1.1691707e+00   1.0614204e+00   8.3989265e-01   9.2019400e-01   1.0513619e+00   8.7866971e-01   7.8330051e-01   1.0555175e+00   1.3320173e+00   1.2849244e+00   9.9258577e-01   7.8249959e-01   8.8556660e-01   9.9452363e-01   7.8719417e-01   6.9751609e-01   1.0187138e+00   1.1786780e+00   9.8272675e-01   8.9250482e-01   7.5743497e-01   3.0507559e-01   9.0893643e-02   2.9973618e-01   3.3900096e-01   2.1857648e-01   3.1778449e-01   3.2052118e-01   2.1831414e-02   3.8931541e-04   4.3778365e-01   5.6669745e-01  -2.9252054e-02
  -1.0000000e+00   1.0235784e+00   1.4785416e+00   2.2060474e+00   2.8263091e+00   2.4762642e+00   1.6743566e+00   1.0884254e+00   4.3254283e-01  -1.5023378e-01  -3.2054309e-01  -4.2413533e-01  -5.3525708e-01  -4.6619380e-01  -5.0811196e-01  -7.1508462e-01  -7.3232132e-01  -5.5193334e-01  -3.4564772e-01  -2.4823897e-01  -4.4283865e-01  -7.4503037e-01  -7.6394799e-01  -6.1871512e-01  -6.4551694e-01  -7.3673245e-01  -6.5402836e-01  -5.0797116e-01  -5.7084216e-01  -8.3414086e-01  -9.8022658e-01  -8.7397375e-01  -8.0126851e-01  -1.0025006e+00  -1.2908607e+00  -1.4001277e+00  -1.4493026e+00  -1.6141941e+00  -1.6598662e+00  -1.4850653e+00  -1.4827900e+00  -1.6745339e+00  -1.7041590e+00  -1.6951340e+00  -1.7284449e+00  -1.5231181e+00  -1.2962632e+00  -1.2832336e+00  -1.1100699e+00  -8.3130305e-01  -7.9751809e-01  -6.6104823e-01  -2.7560624e-01  -1.4157177e-01  -2.4355615e-01  -1.5018721e-01   1.4210478e-01   3.8728135e-01   3.5035916e-01   7.8878640e-02   5.1216942e-02   3.3052721e-01   4.1790084e-01   3.2285633e-01   3.6096013e-01   3.8437642e-01   3.4134531e-01   4.3526628e-01   5.0847031e-01   4.1637279e-01   4.2048126e-01   5.8859118e-01   6.6471924e-01   6.1699540e-01   6.2102728e-01   6.8994650e-01   7.1086728e-01   6.6887896e-01   6.6223872e-01   7.6268118e-01   9.6787829e-01   1.1969836e+00   1.2519952e+00   1.0265586e+00   8.3315502e-01   9.9328798e-01   1.1603360e+00   9.4286046e-01   7.2598338e-01   8.6622795e-01   1.0608436e+00   1.0785506e+00   9.7807484e-01   8.5989583e-01   9.2785557e-01   1.0143007e+00   6.4819166e-01
  -1.0000000e+00   1.2806801e+00   1.5708310e+00   1.9153340e+00   2.3362032e+00   2.7350768e+00   2.9284487e+00   2.8112030e+00   2.4532867e+00   2.0378798e+00   1.6964592e+00   1.4204942e+00   1.1253556e+00   7.5796872e-01   3.5345329e-01  -2.4522743e-03  -2.3449028e-01  -3.1305458e-01  -2.7555227e-01  -2.0967350e-01  -2.1104971e-01  -3.1069175e-01  -4.3958321e-01  -4.9432698e-01  -4.3579974e-01  -3.3922779e-01  -3.1363352e-01  -3.8318436e-01  -4.7433165e-01  -4.9639536e-01  -4.3570023e-01  -3.5011127e-01  -2.8570768e-01  -2.5934130e-01  -2.7502302e-01  -3.3755521e-01  -4.1313781e-01  -4.1670057e-01  -3.1360525e-01  -2.0236773e-01  -2.5649677e-01  -5.0838965e-01  -7.6382985e-01  -7.8700928e-01  -5.7426344e-01  -3.9352708e-01  -4.8503451e-01  -8.0027355e-01  -1.0651660e+00  -1.0916977e+00  -9.6190575e-01  -8.7657128e-01  -9.1949860e-01  -1.0094541e+00  -1.0646890e+00  -1.1147029e+00  -1.2139130e+00  -1.3277383e+00  -1.3542670e+00  -1.2685905e+00  -1.1697342e+00  -1.1630796e+00  -1.2365629e+00  -1.2730668e+00  -1.1907806e+00  -1.0228813e+00  -8.6577026e-01  -7.8111410e-01  -7.5220465e-01  -7.2919217e-01  -6.6634692e-01  -5.3540486e-01  -3.3546780e-01  -1.0215377e-01   8.7807956e-02   1.7386595e-01   1.6455068e-01   1.3112505e-01   1.4910601e-01   2.3192582e-01   3.5334075e-01   4.9032931e-01   6.2966976e-01   7.3920438e-01   7.5482785e-01   6.6170552e-01   5.4379903e-01   5.3068083e-01   6.6927061e-01   8.5228554e-01   9.2927955e-01   8.5298512e-01   7.1977403e-01   6.5628169e-01   6.8351697e-01   7.2929537e-01   7.2617319e-01
   1.0000000e+00   9.4325540e-01   1.4452319e+00   2.1293021e+00   2.2951971e+00   1.5656669e+00   9.7279656e-01   3.3107865e-01  -5.6666291e-02   2.2622647e-01   4.1797382e-01   2.2829976e-01   1.3148799e-01   2.6162268e-01   3.8476476e-01   2.2333387e-01  -1.7722902e-01  -4.5418191e-01  -5.5534834e-01  -6.5051131e-01  -6.6495414e-01  -7.7035974e-01  -8.6318671e-01  -8.2750064e-01  -1.0353524e+00  -1.0293107e+00  -8.6470487e-01  -1.2364281e+00  -1.4661528e+00  -1.4016502e+00  -1.5633617e+00  -1.7030687e+00  -1.8134626e+00  -1.9487553e+00  -2.0192050e+00  -2.1105126e+00  -2.0985275e+00  -1.9791937e+00  -1.9657925e+00  -1.9209262e+00  -1.6892437e+00  -1.5019344e+00  -1.3792432e+00  -1.2145991e+00  -1.0157584e+00  -6.5123948e-01  -3.5815279e-01  -2.5441176e-01  -9.8119061e-02  -2.1057747e-02   3.5700667e-02   2.5219347e-01   3.4361812e-01   3.3704869e-01   4.9339789e-01   5.2396899e-01   4.3435840e-01   5.2840802e-01   4.4379609e-01   3.5271908e-01   4.6322585e-01   3.1351418e-01   3.2487953e-01   4.0828946e-01   3.1209012e-01   4.7449741e-01   3.4380206e-01   2.2204429e-01   5.2014878e-01   4.5869096e-01   4.9903518e-01   6.9868060e-01   6.9253402e-01   9.5317279e-01   1.0819412e+00   1.0092799e+00   1.1209672e+00   1.0830610e+00   9.6393239e-01   9.2468128e-01   8.1876184e-01   7.4801439e-01   7.1482654e-01   6.3382934e-01   7.0491505e-01   8.1384929e-01   6.8178963e-01   6.3360142e-01   6.2992160e-01   5.9795520e-01   7.3917141e-01   6.7749219e-01   5.4199945e-01   5.7031817e-01   4.2713405e-01   6.2119839e-01   6.3540869e-01
   1.0000000e+00   5.3020645e-01   2.1402172e+00   2.7660792e+00   1.5309952e+00  -4.2302890e-01  -9.6724318e-01   1.4792859e-01   5.3637254e-01   6.2569253e-01   7.3849091e-01   5.2001518e-01  -6.4808948e-02  -8.5676168e-01  -8.5303437e-01  -1.1860429e+00  -1.1871913e+00  -1.2813872e+00  -1.5152556e+00  -1.2569009e+00  -1.5210845e+00  -1.4320230e+00  -1.4443959e+00  -1.7064034e+00  -1.5016786e+00  -1.5433835e+00  -1.6106134e+00  -1.8976426e+00  -1.7897672e+00  -1.7042705e+00  -1.9932822e+00  -1.6392100e+00  -1.7822647e+00  -1.7587950e+00  -1.5581568e+00  -1.4014517e+00  -9.1188949e-01  -6.2490093e-01  -3.7235721e-01  -5.2260528e-02   2.8534522e-01   4.5860241e-01   7.0074994e-01   8.7433718e-01   9.8717032e-01   1.0111742e+00   9.4099426e-01   1.0344019e+00   9.5367014e-01   8.8246847e-01   9.6247950e-01   9.0363378e-01   9.0195314e-01   9.0598267e-01   8.3861564e-01   9.0507984e-01   9.9314308e-01   8.4603325e-01   8.7075829e-01   9.1765664e-01   7.4751176e-01   8.4847886e-01   8.2533732e-01   6.1607967e-01   6.8065855e-01   6.5020450e-01   5.7944452e-01   5.2808357e-01   3.6473027e-01   4.5604938e-01   4.8082388e-01   3.3560612e-01   5.0230596e-01   4.6281685e-01   5.7774089e-01   7.2469684e-01   7.7669786e-01   6.6842125e-01   3.3836423e-01   2.9062674e-01   2.1631580e-01   9.7943508e-02   3.5963740e-02   3.1463401e-03   2.7667010e-02  -1.7149529e-02  -2.9763293e-03  -9.7044566e-02  -9.7693403e-02  -1.4334566e-01  -1.4896863e-01  -6.1405073e-02  -1.5811635e-01  -1.2756947e-01  -1.2173360e-01   3.7188906e-02   2.3033705e-01
   1.0000000e+00   1.0800264e+00   1.9942631e+00   1.1223293e+00   1.5190259e+00   2.3159264e-01  -5.3387261e-01   3.9174722e-01   3.4919358e-01   1.2182368e-01   2.0368747e-01  -1.3612628e-01  -9.5929044e-01  -9.0909734e-01  -1.1099904e+00  -1.2027228e+00  -1.2181541e+00  -1.3085844e+00  -1.3829693e+00  -1.4186686e+00  -1.4715671e+00  -1.4577204e+00  -1.5880218e+00  -1.7044052e+00  -1.6371158e+00  -1.7918609e+00  -1.8883982e+00  -1.9090601e+00  -2.0383234e+00  -2.0432347e+00  -2.0329399e+00  -2.0430083e+00  -1.9364222e+00  -1.8771077e+00  -1.5165753e+00  -1.3866965e+00  -1.0514129e+00  -5.9895076e-01  -4.5755625e-01  -3.4726445e-02   1.4357106e-01   3.1805541e-01   4.9442687e-01   6.1187727e-01   7.0381640e-01   6.2767192e-01   6.9392083e-01   6.2226790e-01   6.5809981e-01   6.2395682e-01   5.8700571e-01   7.2744796e-01   7.0011422e-01   6.7868374e-01   6.9685928e-01   8.0109241e-01   7.0686106e-01   7.4971181e-01   7.9453729e-01   7.2858770e-01   6.0991571e-01   6.2293282e-01   7.5308636e-01   7.1088416e-01   5.6461200e-01   5.7634358e-01   6.8149039e-01   5.7028047e-01   5.5971012e-01   6.2406211e-01   4.2834778e-01   4.9473132e-01   5.6549673e-01   6.4575143e-01   8.4425763e-01   9.7163705e-01   9.3127807e-01   8.3295021e-01   6.7711215e-01   5.5847263e-01   5.1629579e-01   4.3222505e-01   5.1233594e-01   4.3975483e-01   3.3868432e-01   4.4312852e-01   3.6157799e-01   4.1625273e-01   3.4883713e-01   3.6861872e-01   4.4581779e-01   3.9093878e-01   3.8801484e-01   4.7189633e-01   3.6190198e-01   6.1935354e-01   8.8333826e-01
  -1.0000000e+00   1.5643963e+00   1.7482197e+00   7.7474638e-01   1.2544602e+00   8.9997541e-01  -3.7567736e-01  -7.9080618e-01  -1.1931323e+00  -1.1646590e+00  -1.1867189e+00  -1.4062845e+00  -1.4138052e+00  -1.6411388e+00  -1.5458200e+00  -1.5845103e+00  -1.7437630e+00  -1.9586241e+00  -1.8943288e+00  -1.9077027e+00  -2.0006481e+00  -2.0722836e+00  -2.1593688e+00  -2.1978214e+00  -2.2192242e+00  -2.0101897e+00  -1.9462700e+00  -1.5544773e+00  -1.2214721e+00  -1.1612732e+00  -6.1035196e-01  -2.2985737e-01   7.0742000e-02   1.4810667e-01   4.4681452e-01   6.4101445e-01   7.7248520e-01   6.4356848e-01   7.5628418e-01   8.4952797e-01   6.7585812e-01   7.6490077e-01   7.5149641e-01   7.1947083e-01   7.1344172e-01   6.2756476e-01   6.2963803e-01   6.9117203e-01   7.0855278e-01   6.2610442e-01   6.6432633e-01   5.8596803e-01   7.1740281e-01   6.1417546e-01   5.2597191e-01   6.3074705e-01   5.5835858e-01   6.2812429e-01   5.9321689e-01   5.1352255e-01   5.9995676e-01   5.9140136e-01   4.5250943e-01   4.7187178e-01   5.8684491e-01   4.8447546e-01   5.4131764e-01   4.1436727e-01   5.2472037e-01   4.9982664e-01   7.1554793e-01   7.7544044e-01   8.5597100e-01   8.4822259e-01   7.7585790e-01   6.9717990e-01   4.2933698e-01   3.9876303e-01   3.7410816e-01   3.9196372e-01   1.3966203e-01   2.3662477e-01   3.0362929e-01   3.3941046e-01   1.3728296e-01   1.6860834e-01   2.1609250e-01   2.5731524e-01   1.9000010e-01   2.7372741e-01   2.8663592e-01   1.1045239e-01   1.6826602e-01   2.1823028e-01   2.3506495e-01   4.6984467e-01   4.9932317e-01
   1.0000000e+00   1.0589187e+00   1.7257950e+00   9.0853488e-01   1.3851054e+00   1.0411848e+00   5.7228089e-01  -1.3527232e-02  -5.8847754e-01  -4.5486079e-01  -6.9142025e-01  -5.9339456e-01  -9.2490949e-01  -9.9056385e-01  -9.6006994e-01  -1.2018749e+00  -1.0311651e+00  -1.3818098e+00  -1.5855789e+00  -1.5235625e+00  -1.8379309e+00  -1.9860123e+00  -2.0047721e+00  -1.9917542e+00  -1.9893073e+00  -2.1549127e+00  -2.1232846e+00  -1.7059063e+00  -1.4068069e+00  -1.2171735e+00  -8.5868265e-01  -6.9379524e-01  -2.6357642e-01   1.3933276e-01   3.0825345e-01   4.0850490e-01   6.8495993e-01   8.2037332e-01   7.9000082e-01   1.0216456e+00   8.1646046e-01   8.8444777e-01   1.0404727e+00   6.5261728e-01   8.2739061e-01   5.9930781e-01   6.6283539e-01   6.9471752e-01   5.1520121e-01   6.6643817e-01   5.0477893e-01   4.7763657e-01   6.5158677e-01   4.9403273e-01   3.3289524e-01   3.7715727e-01   4.0210482e-01   6.1078016e-01   3.7716964e-01   1.5167448e-01   2.3898429e-01   2.9223960e-01   2.0097301e-01   1.3639521e-01   2.5623597e-01   4.9347516e-01   7.0105615e-01   7.2347741e-01   7.7749342e-01   5.7391621e-01   1.9914919e-01   2.7113719e-01   6.2120227e-02  -3.2082604e-01  -1.9131176e-01  -3.6330897e-01  -3.1205237e-01  -4.9681729e-02  -1.8579682e-01  -3.7861481e-01  -3.0860961e-01  -7.1403627e-02  -2.9809771e-01  -4.0381867e-01  -3.5372110e-01  -2.6179547e-01  -1.0408916e-01  -5.0610942e-01   2.3314894e-01   5.1637020e-01   2.3168371e+00   3.3391189e+00   1.7997182e+00   1.3069905e+00  -3.1340674e-01  -7.3429484e-01   2.8863614e-01
  -1.0000000e+00   2.2860238e+00   2.4366522e+00   2.3529955e+00  -3.4188086e-01  -1.3509822e+00  -1.5758904e+00  -1.6428912e+00  -1.9825338e+00  -2.0715503e+00  -2.2615941e+00  -2.4454086e+00  -2.4321368e+00  -2.6443139e+00  -2.6264359e+00  -2.5431081e+00  -2.3707387e+00  -1.8416526e+00  -1.3253951e+00  -4.9182607e-01   9.3824972e-02   5.1341088e-01   1.0093267e+00   1.1208998e+00   1.1625987e+00   1.0617182e+00   9.2003119e-01   8.4326683e-01   7.1488464e-01   7.0969958e-01   6.9972873e-01   5.9568666e-01   5.6162581e-01   5.5847999e-01   6.6859381e-01   3.7860448e-01   3.6261979e-01   4.4195837e-01   1.9110168e-01   2.7521020e-01   1.7269449e-01   8.4121285e-02   1.7822509e-01   2.2290294e-02   1.1159151e-01   1.2669322e-01  -2.7581394e-02   1.4936044e-01   2.2057774e-02   1.2141211e-01   1.9302579e-01   8.6601362e-02   2.2964652e-01   8.2968696e-02   1.5833220e-01   1.4205898e-01   5.8015044e-02   3.5472749e-02  -2.3173620e-03   1.1784918e-01   1.2387662e-02   6.2612477e-02   1.3283540e-01   6.6937604e-02   1.8064613e-01   1.4134221e-01   1.2197552e-01   2.9822270e-01   1.3709768e-01   2.4508943e-01   1.8794375e-01   1.9376324e-01   2.5529511e-01   1.5591979e-01   2.3505865e-01   1.7975738e-01   1.4056105e-01   1.6095652e-01   2.0738071e-01   2.8027735e-01   2.5236680e-01   4.5390201e-01   7.8227736e-01   1.0478737e+00   1.0044231e+00   3.4958922e-01   1.2823727e-01   1.3653203e-01  -1.1789072e-01   1.4033671e-02   7.9702191e-02  -1.2770929e-01  -4.6908362e-03  -1.0881782e-01   6.9738179e-02   3.0709027e-02   5.4054194e-01
   1.0000000e+00   5.9383984e-01   8.9949497e-01   2.7955822e+00   3.0829319e+00   1.8261749e+00   2.0856986e-01  -1.0003207e-01   7.8243839e-01   8.9689947e-01   9.9168253e-01   7.4846283e-01   2.2270471e-01  -3.5101024e-01  -7.1428085e-01  -7.9221872e-01  -9.2529582e-01  -1.0216309e+00  -1.2229367e+00  -1.1344717e+00  -1.1010462e+00  -1.3740149e+00  -1.5085317e+00  -1.4761033e+00  -1.4977160e+00  -1.7606397e+00  -1.8296171e+00  -1.6739257e+00  -1.9337676e+00  -2.1567221e+00  -1.8631865e+00  -2.0183445e+00  -2.0290149e+00  -1.6841828e+00  -1.4387103e+00  -1.3209476e+00  -9.7110251e-01  -2.9988154e-01   3.8750771e-02   3.1616268e-01   6.7526651e-01   9.0751022e-01   1.0674841e+00   1.0541597e+00   1.1618832e+00   1.0994137e+00   9.8926482e-01   8.8678315e-01   8.0945506e-01   9.2935127e-01   7.2222583e-01   6.0203828e-01   7.3628780e-01   6.9844821e-01   7.0809992e-01   7.0688241e-01   7.0352749e-01   6.0789631e-01   6.4878900e-01   6.2269259e-01   5.2861431e-01   4.5392017e-01   4.2669877e-01   5.6126484e-01   3.3613522e-01   3.2966633e-01   3.4857477e-01   1.0821554e-01   2.6112077e-01   1.2783441e-01   1.7517372e-01   1.9045498e-01   1.0833409e-01   1.8752253e-01   2.0457170e-01   2.3927946e-01   5.5283341e-01   6.2476932e-01   5.2900018e-01   3.6995057e-01   1.6726157e-01   1.7095038e-01  -7.1835506e-02  -1.7875100e-01  -1.6206826e-01  -2.3461126e-01  -1.6321261e-01  -2.6383443e-01  -2.0788606e-01  -2.4123382e-01  -2.6733819e-01  -1.7630911e-01  -1.7962533e-01  -1.7057512e-01  -2.0585797e-01  -4.2945582e-02   2.2114524e-02
   1.0000000e+00  -1.6979947e-01   1.1369970e+00   2.2905471e+00   2.5376071e+00   1.6253238e+00  -1.8529399e-01  -1.4290927e+00  -8.7607867e-01  -1.2678736e-01  -3.0123413e-01  -3.5119660e-01  -5.5171449e-01  -5.3170119e-01  -6.4040374e-01  -1.1574105e+00  -1.0998050e+00  -1.1901692e+00  -1.3582285e+00  -1.1611530e+00  -1.6538415e+00  -1.5596707e+00  -1.0874757e+00  -1.6503382e+00  -1.9026788e+00  -1.6535112e+00  -1.7524449e+00  -1.8331096e+00  -1.9048266e+00  -2.0907195e+00  -1.7648387e+00  -1.7292234e+00  -1.9102457e+00  -1.6070189e+00  -1.1972880e+00  -1.2650618e+00  -9.9103606e-01  -3.4145928e-01   1.7173503e-02   9.1954546e-02   1.5320019e-01   4.3771972e-01   5.4806384e-01   8.5507131e-01   8.2826288e-01   8.5755542e-01   1.0933189e+00   7.8021198e-01   7.1766094e-01   8.1876250e-01   6.9917013e-01   6.7283328e-01   6.2609756e-01   5.3336323e-01   5.4712254e-01   7.5681940e-01   6.5998770e-01   4.9799278e-01   5.3839470e-01   6.6442350e-01   7.0930893e-01   7.0829786e-01   5.4330981e-01   5.1847535e-01   7.7675097e-01   6.7081455e-01   4.3192722e-01   6.0915168e-01   6.3870124e-01   5.9352465e-01   6.8041070e-01   3.8237519e-01   6.0503711e-01   8.8944743e-01   6.9432336e-01   1.1614298e+00   1.0423931e+00   8.1427189e-01   1.0795522e+00   5.3502741e-01   3.3474268e-01   7.2308722e-01   3.7024806e-01  -3.8491203e-02   4.2097727e-01   3.6005873e-01   9.5236710e-02   8.9656570e-02   9.5979341e-02   2.1826647e-01   1.9554964e-01   1.3080471e-01   5.8245364e-02   2.2840186e-01   1.4786522e-01   9.1818651e-02   4.3224348e-01
   1.0000000e+00   6.9191614e-02   1.2792481e+00   2.7318273e+00   2.8717860e+00   2.3052350e+00   7.7955596e-01  -7.3663447e-01  -1.7040375e-01   5.2267597e-01   2.3154351e-01   3.8847574e-01   2.1481539e-01  -3.2252864e-01  -3.4847258e-01  -7.0060763e-01  -1.0970698e+00  -8.9725538e-01  -8.9534390e-01  -1.3183359e+00  -8.8495272e-01  -1.1837839e+00  -1.6638313e+00  -1.2353436e+00  -1.4734901e+00  -1.7498892e+00  -1.5675393e+00  -1.6833519e+00  -1.9941860e+00  -1.8193777e+00  -1.9660108e+00  -2.2143988e+00  -2.1080045e+00  -1.4651175e+00  -1.5603976e+00  -1.5536772e+00  -1.0730687e+00  -9.4555950e-01  -4.9148165e-01  -3.8960581e-01  -9.2557315e-02   7.2961920e-01   7.3926615e-01   4.4559833e-01   7.5890032e-01   1.2377159e+00   9.6074616e-01   1.0402219e+00   1.0842393e+00   9.3858275e-01   9.0236772e-01   8.3211063e-01   8.4225259e-01   5.3542518e-01   7.3190415e-01   9.5938921e-01   6.3621333e-01   6.0600381e-01   7.0457895e-01   5.5616921e-01   8.1111963e-01   2.9398528e-01   5.6505605e-01   6.9368280e-01   3.3958195e-01   5.8400577e-01   3.9741937e-01   3.7002225e-01   2.8959907e-01   5.8834546e-01   3.4412977e-01   1.1477253e-01   4.3471551e-01   9.2935224e-02   3.4481968e-01   7.1900318e-01   6.5689219e-01   7.5388310e-01   5.8198493e-01   3.7331589e-01   3.2285135e-01   1.0992047e-01  -1.2964523e-01   4.3994042e-02   5.0380639e-02   3.4999538e-02  -8.7647226e-02  -6.2467252e-02   3.0928322e-02  -1.5586870e-01  -2.3281920e-01  -1.2890621e-01  -2.1520030e-02  -7.0461774e-03  -1.1899604e-01  -7.6080821e-02   4.5270550e-02
   1.0000000e+00   1.1619595e+00   7.1889683e-01   3.3206986e-01   1.6464138e+00   6.5658459e-01  -1.6454420e+00   4.1723664e-01   2.8423758e-01  -3.6777559e-01   2.0542310e-01  -4.0684665e-01  -6.4694818e-01  -1.5145099e+00  -4.3185986e-01  -1.7996858e+00  -1.7005178e+00  -7.5053447e-01  -1.2869067e+00  -1.0214442e+00  -1.9637384e+00  -1.2263683e+00  -2.2304693e+00  -2.5218354e+00  -9.1454066e-01  -1.3983971e+00  -1.1065512e+00  -1.5547738e+00  -8.7086983e-01  -4.9161064e-01   6.6176960e-01  -5.2855527e-01   7.8400692e-01   1.6608755e+00   2.6871202e-01   7.5735947e-01   1.7962481e+00   6.9842691e-01   1.2030058e-01   1.2180418e+00   2.6266105e-01  -1.6612944e-01   9.5325493e-01   1.5219747e+00   1.0340843e-01   1.6848171e-01  -1.2816521e-01   4.8735866e-01   3.1061573e-01   6.8521421e-01   2.0405088e-01  -1.7640991e-01   4.6434757e-01  -2.4665410e-01   5.7987176e-01  -4.5322375e-01  -9.4316230e-02   2.7847891e-01   5.0138711e-01   4.9795921e-01  -1.8909510e-01   2.0966655e-01  -1.3136451e-01   1.1871338e-01  -1.2220322e-01   2.7743577e-01   6.7204607e-01   1.5605036e-01   1.2640087e+00   3.3784853e-01   5.1905812e-01  -1.0102124e-01   2.7365031e-01   6.3513250e-01  -5.2384764e-01  -1.4135812e-01  -3.7534146e-01  -1.1115610e-01  -3.6418672e-01  -5.7454325e-01  -1.7439003e-01  -5.6253697e-01   6.3392339e-02  -6.7770463e-01  -4.8850652e-02  -6.8551485e-01  -5.3529472e-01   4.1587585e-01  -8.8018088e-01  -1.1980887e-01   1.8030903e+00   2.9954724e+00   3.0976558e+00   2.0386985e+00   4.1850937e-01  -1.2530251e+00  -4.8742854e-01
   1.0000000e+00  -1.0785525e-01   2.2798785e-01   1.2129083e-01  -7.2086796e-02   2.0807709e-01  -4.9248406e-01  -1.2330783e+00  -5.2326583e-01  -6.6374243e-01  -1.2550452e+00  -1.1957650e+00  -1.1017394e+00  -1.0233752e+00  -1.4365385e+00  -1.3083032e+00  -1.5393488e+00  -1.7108352e+00  -1.4305559e+00  -1.5369250e+00  -1.9587138e+00  -1.8166046e+00  -1.8469605e+00  -1.9326108e+00  -2.0150324e+00  -1.7827193e+00  -1.5276745e+00  -1.6395120e+00  -1.0408082e+00  -1.1181881e+00  -5.8059608e-01  -2.8786473e-01   3.6205289e-01   5.7227967e-01   2.7862561e-01   8.3022946e-01   9.9571736e-01   9.7180356e-01   1.0106649e+00   1.1364330e+00   1.1848465e+00   9.5452731e-01   7.2337342e-01   4.4553268e-01   1.0825185e+00   6.5928191e-01   4.3863151e-01   6.1302374e-01   4.7007868e-01   5.7559000e-01   7.7066916e-01   5.9386748e-01   4.7471584e-01   5.4968677e-01   6.3553258e-01   6.3568829e-01   1.8037629e-01   8.0698256e-01   3.2146459e-01   1.6520568e-01   4.5390075e-01   3.9764266e-01   8.6192962e-02   2.7900242e-01   5.8635520e-01   4.5762973e-01   6.6309039e-01   6.9735661e-01   1.0670857e+00   9.5321071e-01   5.7609948e-01   6.1562653e-01   2.5947796e-01   2.3359728e-01  -1.2618793e-01   7.1184622e-02   2.4926800e-01  -4.9626279e-02   4.1298285e-02  -7.6148697e-02  -1.4419695e-01  -2.0130826e-03   9.9816802e-03  -2.5987563e-01   1.4202814e-01   4.3487149e-02  -3.4394458e-01   5.2213790e-02  -1.0669793e-01   1.0408467e+00   1.5321820e+00   2.3810383e+00   3.2940431e+00   1.7736995e+00   7.3276818e-02  -1.2280832e+00  -5.1256875e-01
  -1.0000000e+00   6.0629826e-01   9.6132617e-01   1.5694187e+00   1.9918700e+00   1.7737542e+00   1.6618841e+00   1.6923238e+00   1.1973563e+00   5.4023845e-01   8.5227217e-02  -2.2383348e-01  -1.7281739e-01  -9.1975138e-02  -3.7683527e-01  -5.8307639e-01  -5.3950146e-01  -4.9262148e-01  -4.5116126e-01  -5.4331918e-01  -7.6019842e-01  -8.0394444e-01  -8.0969407e-01  -9.9251645e-01  -1.0549890e+00  -8.9897496e-01  -9.2498256e-01  -1.1594209e+00  -1.2252087e+00  -1.2113005e+00  -1.3642973e+00  -1.4870961e+00  -1.5685648e+00  -1.7774584e+00  -1.8551213e+00  -1.7526029e+00  -1.8419041e+00  -2.0175223e+00  -1.9357264e+00  -1.7690541e+00  -1.7245362e+00  -1.6080368e+00  -1.4002762e+00  -1.3732941e+00  -1.3997718e+00  -1.1105554e+00  -6.9224644e-01  -5.2788179e-01  -4.3026236e-01  -1.6087809e-01  -4.5159618e-03  -6.2038155e-02   1.9149660e-02   2.4120738e-01   3.0676265e-01   2.6315860e-01   3.0751321e-01   4.5298349e-01   5.4870043e-01   4.8085203e-01   4.5303063e-01   5.8177038e-01   6.0236193e-01   5.4465028e-01   6.3807698e-01   7.0402227e-01   6.5452501e-01   6.3352277e-01   5.8449993e-01   5.8757420e-01   7.5369474e-01   8.4374717e-01   8.2564909e-01   8.4008572e-01   8.2772126e-01   9.1117414e-01   1.0299840e+00   8.7142013e-01   7.3958630e-01   8.5312138e-01   8.6400511e-01   8.8631720e-01   9.9888043e-01   9.1768355e-01   9.3655242e-01   1.0540102e+00   7.5952979e-01   4.7289977e-01   5.8727105e-01   5.9935107e-01   4.9818526e-01   5.8398687e-01   6.1123369e-01   5.5737016e-01   6.6117883e-01   6.7507024e-01   3.3624349e-01
   1.0000000e+00   1.5982206e-01   1.2420159e+00   2.2446138e+00   1.9317841e+00   1.4816205e+00  -1.2822301e-01  -3.0749698e-01   5.6413162e-01   2.8760396e-02   9.9704776e-02   8.9407364e-02  -5.1379880e-01  -7.3748605e-01  -7.3574626e-01  -8.8075878e-01  -9.1189115e-01  -9.9155580e-01  -1.0712817e+00  -1.1562952e+00  -1.2346508e+00  -1.2942054e+00  -1.4602631e+00  -1.5775772e+00  -1.5959190e+00  -1.6853640e+00  -1.8743286e+00  -1.9332825e+00  -1.9918980e+00  -2.1822696e+00  -2.1728733e+00  -2.2172188e+00  -2.1303851e+00  -1.9773811e+00  -1.8801774e+00  -1.5958501e+00  -1.3068534e+00  -9.6172595e-01  -5.0129740e-01  -2.2462087e-01  -3.0180723e-03   3.2726616e-01   4.8572348e-01   5.4610411e-01   6.0549104e-01   5.3594870e-01   6.6270334e-01   5.3039480e-01   4.7115379e-01   5.3624768e-01   4.3032845e-01   4.2245245e-01   3.8971027e-01   4.6244170e-01   3.9518535e-01   3.2112909e-01   4.8284253e-01   4.3689039e-01   3.8655865e-01   4.1072704e-01   4.2508159e-01   3.4282727e-01   3.7915956e-01   5.2024763e-01   4.3263498e-01   3.6274918e-01   4.5207364e-01   5.5596525e-01   5.5410339e-01   4.8433984e-01   5.4976293e-01   6.4023623e-01   5.9028065e-01   5.7942207e-01   7.2095353e-01   9.6052642e-01   1.0116902e+00   1.0739238e+00   1.1073053e+00   8.7336865e-01   7.5603648e-01   7.1437968e-01   6.5442931e-01   5.6454847e-01   4.7655972e-01   5.8059747e-01   5.5697901e-01   4.6980882e-01   3.9694337e-01   5.4188497e-01   5.6014332e-01   5.3625923e-01   5.6064724e-01   5.7978913e-01   5.7874724e-01   6.9413467e-01   7.1599354e-01
  -1.0000000e+00   2.6802140e+00   2.8652761e+00   2.8729752e+00   3.2810722e+00   2.5760916e+00   1.3759437e+00   4.2399853e-01  -2.2249679e-01  -4.8343412e-01  -6.3600907e-01  -7.4129908e-01  -8.0886865e-01  -9.7498964e-01  -1.0712077e+00  -1.1495480e+00  -1.1688486e+00  -1.2459457e+00  -1.2619599e+00  -1.3858875e+00  -1.3071176e+00  -1.4996717e+00  -1.5092282e+00  -1.6496099e+00  -1.7265553e+00  -1.5608821e+00  -1.6571968e+00  -1.5776886e+00  -1.4304052e+00  -1.2870166e+00  -1.0266848e+00  -7.1607269e-01  -4.5037574e-01  -1.2320194e-01   2.2866651e-01   3.1451316e-01   5.0084246e-01   6.9574261e-01   7.5725108e-01   7.5787769e-01   8.5374536e-01   8.6414551e-01   7.9703261e-01   7.9214137e-01   6.7556800e-01   6.6589507e-01   6.5767354e-01   6.0148157e-01   5.3793616e-01   5.7000207e-01   5.7647711e-01   5.3706998e-01   6.2958907e-01   6.6426993e-01   7.3125647e-01   6.8030340e-01   8.1911321e-01   8.9411753e-01   5.3049395e-01   6.1369900e-01   6.1908993e-01   6.0981854e-01   3.8367213e-01   2.0005118e-01  -3.6259640e-02  -4.9693820e-02  -2.0912960e-02  -1.4702029e-01  -1.4526701e-01  -2.2783355e-01  -1.9432663e-01  -2.1846229e-01  -2.9424691e-01  -2.8739556e-01  -2.7401418e-01  -2.5314720e-01  -3.2638005e-01  -2.8441752e-01  -3.2472756e-01  -3.0484133e-01  -3.7471013e-01  -3.9422719e-01  -3.3922909e-01  -2.8418313e-01  -3.4682650e-01  -4.1075769e-01  -3.2279207e-01  -2.6929795e-01  -3.0344826e-01  -2.4059159e-01  -1.6013298e-01  -3.7283520e-02  -5.4517528e-02  -3.6833490e-02  -4.3404989e-02   2.5551133e-01   5.8876554e-01
   1.0000000e+00   3.6420104e-02   1.8337151e+00   3.1172225e+00   1.8123943e+00   1.2862450e+00  -1.6664408e-02  -9.2312518e-01   6.7486529e-02   3.7857682e-01   8.0445436e-03  -4.7238960e-02   2.1581113e-01  -4.9128865e-01  -1.0822225e+00  -8.6331993e-01  -8.4920834e-01  -1.1090319e+00  -1.1190511e+00  -9.9359128e-01  -1.2975310e+00  -1.2461759e+00  -1.3625891e+00  -1.5868695e+00  -1.5181842e+00  -1.6482311e+00  -1.5308500e+00  -1.6400178e+00  -1.8346816e+00  -1.9872810e+00  -1.8568604e+00  -1.7777920e+00  -2.0562772e+00  -1.8478569e+00  -1.6207289e+00  -1.6424560e+00  -1.2195633e+00  -7.3281594e-01  -6.4400086e-01  -4.2456672e-01   1.7612416e-01   2.6440584e-01   3.7345995e-01   8.6223162e-01   7.2255279e-01   9.3571562e-01   1.0569099e+00   1.0269631e+00   9.5109619e-01   8.3288052e-01   1.0652118e+00   1.0164323e+00   6.5769724e-01   5.5820809e-01   9.5729407e-01   9.0031316e-01   6.7472960e-01   8.9989510e-01   6.9429809e-01   1.1855413e+00   7.0106416e-01   6.9002268e-01   8.0586664e-01   7.2014080e-01   6.7089970e-01   5.0149262e-01   8.2416497e-01   4.6165262e-01   6.9558105e-01   5.8810208e-01   2.9119507e-01   4.8373082e-01   2.8049276e-01   3.9063130e-01   7.2255664e-01   8.6607607e-01   8.8646100e-01   6.7763372e-01   4.8822106e-01   4.4838623e-01   3.2768377e-01   1.6965711e-01   2.4363381e-01   7.7312278e-02  -4.9856225e-02   7.9042755e-02   5.6897921e-02  -7.1808499e-02   1.3360307e-01  -1.4685517e-01  -2.8662033e-01   7.0109435e-02  -1.2376912e-01  -1.2280526e-01  -2.6731721e-02  -1.4168881e-01   2.0018477e-02
   1.0000000e+00   1.3863406e-01   2.4119766e-01   2.1532369e+00   2.5507704e+00   1.4748177e+00   5.4335886e-01  -6.1578843e-01  -2.1148987e-01   5.0316230e-01   3.2968420e-01   1.2750538e-01  -5.5928823e-02  -3.7618943e-01  -9.1936179e-01  -8.2049032e-01  -8.8664000e-01  -1.1001348e+00  -1.0775616e+00  -1.1234749e+00  -1.1315202e+00  -1.2718251e+00  -1.2696182e+00  -1.3559480e+00  -1.4870496e+00  -1.4638344e+00  -1.6854883e+00  -1.7614237e+00  -1.9423017e+00  -2.0274683e+00  -1.9763218e+00  -2.2254436e+00  -2.3379494e+00  -2.0945052e+00  -1.9565038e+00  -1.7980986e+00  -1.4214329e+00  -9.6948002e-01  -7.1750939e-01  -3.1030111e-01   2.1731400e-01   4.0301308e-01   6.2499995e-01   7.1957934e-01   8.6304271e-01   8.5686776e-01   7.2308502e-01   8.5231376e-01   8.7313678e-01   5.6062206e-01   5.9126012e-01   8.8734739e-01   7.8366022e-01   7.1035237e-01   7.8196809e-01   7.3447299e-01   8.8604183e-01   8.9670245e-01   7.2245441e-01   8.6185912e-01   8.4376729e-01   7.2038608e-01   6.7667293e-01   6.7564569e-01   6.4957021e-01   5.1289480e-01   5.0844482e-01   4.7321749e-01   3.8451433e-01   4.9635133e-01   5.5719451e-01   4.1441449e-01   4.8636197e-01   5.4900099e-01   6.5256134e-01   7.8080005e-01   9.3039210e-01   9.5299204e-01   6.8763849e-01   6.2483303e-01   5.5830595e-01   3.5792733e-01   2.3566213e-01   2.0428570e-01   2.4623942e-01   9.5603558e-02   2.2388966e-01   1.3160546e-01   8.9910383e-02   1.0438611e-01   4.6141569e-02   1.6485572e-01  -6.4741944e-02   7.9929796e-02   1.6283398e-01   1.2501455e-01   4.3911897e-01
   1.0000000e+00   3.1603040e-01   1.0345263e+00   2.5256104e+00   3.9027094e+00   2.3934459e+00   4.1920865e-01  -1.0030248e+00  -1.0651012e+00  -3.3089898e-01  -4.6347516e-01  -6.8668938e-01  -9.8274034e-01  -4.1189600e-01  -6.0323459e-01  -1.0302274e+00  -5.6563156e-01  -1.0030611e+00  -9.5210866e-01  -9.5684136e-01  -1.1508289e+00  -1.2421446e+00  -1.3006424e+00  -1.2657616e+00  -1.5724465e+00  -1.4905586e+00  -1.5436712e+00  -1.7498134e+00  -1.7155002e+00  -1.7825207e+00  -1.8647317e+00  -1.7215420e+00  -1.7409749e+00  -1.6981420e+00  -1.1774286e+00  -1.0987553e+00  -1.0055653e+00  -3.9328879e-01  -1.2945792e-01   1.3352806e-01   4.9237236e-01   6.1264523e-01   7.9078966e-01   9.6285742e-01   1.0024821e+00   1.1051105e+00   9.4878925e-01   1.0509682e+00   1.0324254e+00   7.6817666e-01   8.2553218e-01   7.7530511e-01   6.6127375e-01   6.8087398e-01   5.6330331e-01   5.7399265e-01   7.7402431e-01   6.0313209e-01   6.4932932e-01   7.0652539e-01   4.6530869e-01   8.2488690e-01   6.5554183e-01   5.5709528e-01   6.3621611e-01   4.7626458e-01   4.6419058e-01   3.7133395e-01   5.4297943e-01   2.2136272e-01   2.5743794e-01   3.1513015e-01   1.9356083e-01   2.5288218e-01   6.1226903e-01   9.1260079e-01   8.6152597e-01   6.2402278e-01   5.4779320e-01   3.9062777e-01   2.1825289e-01   2.5624803e-01  -4.3802520e-03  -1.5323704e-01  -7.8978457e-02  -4.6626029e-02   2.9555131e-03  -5.0973196e-02  -2.2434381e-01  -1.4241800e-01  -5.6718622e-02  -1.1689388e-01  -6.8066912e-02  -3.6429407e-02  -1.8581283e-01  -1.5902021e-01   5.7148761e-02
  -1.0000000e+00   7.3148234e-01   8.3588800e-01   1.0080201e+00   1.6623269e+00   2.3611783e+00   2.5114375e+00   2.1656241e+00   1.7693083e+00   1.4419866e+00   8.5476836e-01   1.2921595e-01  -2.3226234e-02   3.6002532e-01   4.3798453e-01   9.3518703e-02  -5.0475549e-02   1.5327347e-01   3.1745816e-01   1.7364803e-01  -1.7746256e-01  -4.3330307e-01  -5.1455464e-01  -5.6017132e-01  -5.6675241e-01  -5.5796851e-01  -6.5277813e-01  -7.4126330e-01  -7.2066311e-01  -7.8148443e-01  -9.6769335e-01  -1.0322923e+00  -1.0088992e+00  -1.2069145e+00  -1.4851195e+00  -1.5274542e+00  -1.6356439e+00  -1.9804521e+00  -2.0489191e+00  -1.8642917e+00  -1.9551634e+00  -2.0741558e+00  -1.8677786e+00  -1.7251716e+00  -1.8116558e+00  -1.7556014e+00  -1.4940243e+00  -1.2678466e+00  -1.0680056e+00  -8.3412425e-01  -7.0612120e-01  -6.0100645e-01  -3.7370514e-01  -2.6451167e-01  -1.9900011e-01   1.2589989e-01   2.6440011e-01   3.4778448e-02   1.2061230e-01   4.3802658e-01   3.8900707e-01   2.9177872e-01   4.3957255e-01   4.5491121e-01   3.4725408e-01   4.3226671e-01   5.5224454e-01   4.8694007e-01   4.1883289e-01   4.6747485e-01   4.7725622e-01   4.7787763e-01   5.8199783e-01   5.9486476e-01   4.8074548e-01   4.9627447e-01   5.8322445e-01   5.7958855e-01   5.6889533e-01   5.5477007e-01   5.5695331e-01   6.7243840e-01   7.7212440e-01   8.2956916e-01   9.5502232e-01   9.2118470e-01   6.4969517e-01   5.2577456e-01   5.9713703e-01   5.6861495e-01   5.1733145e-01   5.9702145e-01   5.9431013e-01   4.5959866e-01   5.0518774e-01   6.5658262e-01   4.9046950e-01
  -1.0000000e+00   6.4059666e-01   1.7076401e+00   3.8717940e+00   3.7094750e+00   1.6353485e+00  -4.9970753e-01   3.0255111e-01   1.2235484e+00   8.6325645e-01   8.5429816e-01   7.2436613e-01  -4.1530233e-01  -7.0833543e-01  -5.5162400e-01  -5.8542724e-01  -1.7583782e+00  -9.8215898e-01  -1.2033072e+00  -1.3223790e+00  -9.6994801e-01  -1.5055120e+00  -1.5007307e+00  -2.4376713e+00  -1.9446010e+00  -2.1773125e+00  -2.1654456e+00  -2.1598565e+00  -1.9217227e+00  -1.5589615e+00  -1.2745247e+00  -9.0085198e-01  -4.7389730e-01  -1.0908845e-01   3.0073545e-03   2.9522600e-01   5.7728898e-01   6.9627804e-01   6.4270561e-01   6.4070182e-01   8.2459084e-01   5.8201584e-01   5.1581037e-01   7.1800578e-01   6.0513980e-01   8.2693441e-01   4.1372195e-01   2.4337972e-01   6.1736587e-01   6.2270208e-01   4.6436776e-01   4.9769992e-01   4.4485978e-01   3.5372250e-01   2.7002942e-01   3.0259758e-01   2.7440004e-01   1.5414307e-01   5.6848911e-02   3.1814198e-01   6.4443720e-02   1.4592979e-01   3.6112087e-01  -1.4421116e-01   2.2205699e-01  -2.4640807e-02  -1.2687456e-02   4.0490792e-02   4.5745205e-02  -2.2882818e-01   1.0619432e-02  -1.9029031e-01  -6.5198703e-02  -5.7923581e-02  -7.2175175e-02   1.5025597e-02  -5.3442102e-02   4.7476760e-01   5.4241979e-01   7.8573068e-01   7.7391644e-01   4.5427321e-01  -5.6162240e-02  -9.3675197e-02  -1.8540185e-01  -1.9759134e-01  -4.1380761e-01  -1.2708003e-01  -2.3805816e-01  -3.6257413e-01  -2.5180292e-02  -8.9570705e-02   5.2523808e-02  -1.4616146e-01  -2.1829645e-01   3.5291896e-01   2.9315839e-01
   1.0000000e+00   4.9312853e-01  -1.6531586e-01   1.5139728e-01  -1.6919048e-01  -1.1642917e-01  -2.9158872e-01  -1.1011008e+00  -3.8796402e-01  -1.0501215e+00  -1.3373678e+00  -5.0359082e-01  -1.2553884e+00  -1.0443392e+00  -9.0071757e-01  -1.4514778e+00  -1.2634857e+00  -1.5540015e+00  -1.5079502e+00  -1.2979431e+00  -1.3895699e+00  -1.8539678e+00  -1.7086680e+00  -1.7691960e+00  -1.6305065e+00  -1.6557639e+00  -2.4644588e+00  -1.4729503e+00  -1.7535522e+00  -1.9228162e+00  -7.4682062e-01  -1.0156557e+00  -6.4048414e-01  -5.2294144e-01  -5.2853454e-02   5.7584625e-02   1.0352442e-01   4.4235925e-01   3.0483113e-01   8.0033719e-01   2.1629253e-01   1.9550988e-01   5.4598173e-01   4.4092680e-01   4.5539944e-01   2.2009104e-01   3.7561192e-01   5.9150428e-01   3.7122716e-01   4.1065821e-01   4.4210139e-01   2.9294630e-01   2.8973057e-01   4.4326661e-01   4.1266916e-01   2.0249362e-01   2.9283990e-01   5.2201393e-01   6.7287818e-01   8.9096026e-01   4.0130423e-01   2.8739834e-01   2.2689834e-01   3.4787474e-01   5.3805356e-01   3.3577318e-01   7.0664854e-01   8.7434171e-01   9.8186897e-01   9.7208520e-01   5.9325369e-01   4.2947994e-01   3.6207243e-01   2.1271843e-01   3.3685861e-01   1.1721065e-01   3.1787576e-02   2.8446482e-01   1.6237337e-01   1.8767582e-01   2.8578458e-01   2.5350720e-01   4.2735803e-01   3.9553072e-01   2.8368680e-01   4.6953609e-01   4.3285973e-01   4.4751303e-01   4.5728661e-01   7.5961942e-01   8.3961745e-01   2.0794437e+00   3.2302551e+00   2.7598046e+00   2.4225612e+00   1.2404364e+00   1.8496945e-01
   1.0000000e+00   1.0760589e+00   1.4729932e+00   1.5853609e+00   2.5937720e+00   3.2723322e+00   2.5665357e+00   1.7176778e+00   1.1175359e+00   2.5415481e-01  -1.7146171e-01  -1.5830402e-01  -1.3241443e-01  -1.6520662e-02  -2.8476062e-02  -9.7867483e-02  -1.8181096e-01  -4.1044123e-01  -5.7686734e-01  -7.8919741e-01  -9.8702096e-01  -1.0347715e+00  -1.1917416e+00  -1.2055284e+00  -1.0468641e+00  -1.0866698e+00  -1.0506917e+00  -9.9062370e-01  -1.2291182e+00  -1.3663573e+00  -1.3190876e+00  -1.4391145e+00  -1.4785257e+00  -1.3532026e+00  -1.5771810e+00  -1.8687929e+00  -1.6007510e+00  -1.3830248e+00  -1.7265472e+00  -1.8422694e+00  -1.4400553e+00  -1.2622454e+00  -1.3131299e+00  -1.0120294e+00  -6.9453351e-01  -7.4138017e-01  -5.7857127e-01  -9.5896962e-02   8.1785593e-02  -6.1741140e-02  -1.1866671e-01   7.5298668e-02   4.4138498e-01   6.2475720e-01   4.5796393e-01   3.4159504e-01   4.2277322e-01   3.9717469e-01   3.6704887e-01   3.8708415e-01   3.1025770e-01   3.8777445e-01   3.1858306e-01  -3.8678809e-02  -7.7212205e-03   1.7557705e-01   2.0876378e-01   2.4151261e-01   1.2695520e-01   2.9044469e-01   5.5446158e-01   3.7808547e-01   4.7235677e-01   8.5878241e-01   1.0383436e+00   1.2244780e+00   1.2299950e+00   1.0596159e+00   1.1213518e+00   1.0428477e+00   6.5823202e-01   5.9543576e-01   6.7191914e-01   4.9692921e-01   6.2499103e-01   7.6407756e-01   4.4438997e-01   4.0344772e-01   5.1332425e-01   2.7884435e-01   2.2380606e-01   3.2179402e-01   1.2522785e-01  -9.7928650e-02   4.2913517e-02   2.3230105e-01   1.1271580e-01
   1.0000000e+00   7.5668095e-01   1.9939374e+00   2.9188187e+00   1.6314611e+00   1.4965259e-01  -1.2783955e+00  -1.2688683e+00  -2.3274184e-01  -3.9015098e-01  -3.3556601e-01  -5.0812949e-01  -5.3009594e-01  -4.6491732e-01  -1.0748192e+00  -1.0457869e+00  -1.0779969e+00  -1.2321976e+00  -1.2604454e+00  -1.3449784e+00  -1.2384383e+00  -1.6228899e+00  -1.5955513e+00  -1.5848020e+00  -1.5645673e+00  -1.3947825e+00  -1.8646846e+00  -1.8384459e+00  -1.8059927e+00  -1.7463308e+00  -1.9360269e+00  -1.6822875e+00  -1.7924333e+00  -1.6082228e+00  -1.2010610e+00  -1.1797543e+00  -9.4808404e-01  -3.5476197e-01  -2.7083976e-01  -1.6025539e-01   5.2787591e-01   3.6743348e-01   5.4021532e-01   7.6598134e-01   5.2431307e-01   8.5289037e-01   1.1108584e+00   6.7051151e-01   9.5013620e-01   8.3264635e-01   8.3166634e-01   7.7368724e-01   6.5623773e-01   1.0614708e+00   5.5934208e-01   6.0512594e-01   6.7193736e-01   8.5999910e-01   7.8700308e-01   6.4008929e-01   7.3173241e-01   7.5548127e-01   9.5328134e-01   8.5532857e-01   4.4650884e-01   7.4639756e-01   8.1877342e-01   3.8987784e-01   6.0115770e-01   6.2620499e-01   5.2545236e-01   5.4347539e-01   2.9568603e-01   7.7802727e-01   9.6218489e-01   7.6077514e-01   1.1674645e+00   7.9333119e-01   6.6711935e-01   7.5369948e-01   3.8943087e-01   5.3004018e-01   2.9926768e-01   2.3003887e-01   1.8363047e-01   1.9650833e-01   4.0582704e-01   1.2831927e-01  -1.9167565e-01   1.0007710e-01   2.2134767e-01   3.2135834e-01   1.7298435e-01  -2.7086670e-01   1.7463995e-01   3.7784662e-01  -4.5403648e-02
   1.0000000e+00   1.6156806e+00   2.6245880e+00   1.6999076e+00   1.6757652e+00   2.9811621e-01   2.1736392e-02   8.7619074e-01   6.4688950e-01   4.1074760e-01   1.6658331e-01  -2.5412778e-01  -8.3364598e-01  -7.6670936e-01  -9.3468521e-01  -1.0266553e+00  -1.1424775e+00  -1.1112960e+00  -1.1240438e+00  -1.2615288e+00  -1.3511130e+00  -1.4256160e+00  -1.4031961e+00  -1.5596195e+00  -1.7171129e+00  -1.7561187e+00  -1.8562779e+00  -1.9804337e+00  -2.0940137e+00  -2.0938302e+00  -2.2333489e+00  -2.0952845e+00  -2.0975296e+00  -1.9164711e+00  -1.6122550e+00  -1.4144518e+00  -8.5107907e-01  -4.5018587e-01  -2.4302769e-01   1.2592845e-01   4.4640644e-01   6.0110097e-01   6.6772961e-01   7.9090522e-01   7.7676871e-01   6.7765219e-01   6.6114096e-01   6.2785504e-01   5.4221129e-01   5.7021533e-01   5.9092476e-01   5.8797018e-01   5.7874621e-01   5.2394841e-01   5.8173166e-01   5.8343220e-01   6.0259823e-01   6.5571477e-01   6.0676622e-01   6.6444889e-01   5.2731630e-01   5.8243659e-01   6.6620228e-01   5.9128772e-01   5.2918358e-01   4.9680488e-01   5.8983881e-01   4.5435132e-01   4.1292394e-01   4.9453396e-01   4.8516905e-01   4.9639896e-01   4.0302107e-01   5.4171184e-01   6.3900347e-01   7.1683091e-01   9.4474337e-01   8.5878845e-01   6.0659317e-01   5.7862032e-01   5.3663070e-01   3.4552744e-01   2.4003206e-01   2.4136537e-01   2.8985270e-01   1.9494484e-01   2.2473317e-01   3.0970755e-01   2.0462055e-01   2.1263906e-01   1.8422802e-01   1.9733423e-01   2.2402272e-01   2.3993173e-01   1.4706159e-01   2.3653446e-01   4.6080801e-01
  -1.0000000e+00   1.8763402e+00   2.0949432e+00   2.0096315e+00   1.2110545e+00  -8.6976721e-01  -1.0378980e+00  -1.5065568e+00  -1.6621312e+00  -1.7144999e+00  -2.0583630e+00  -2.0362482e+00  -2.5218031e+00  -2.5846491e+00  -2.9614963e+00  -3.0144511e+00  -2.9544267e+00  -2.5339321e+00  -1.9709744e+00  -1.2559629e+00  -4.3838206e-01   4.9713856e-02   7.1138619e-01   8.4968512e-01   9.8846164e-01   9.6568129e-01   8.7553362e-01   7.6091078e-01   7.6941208e-01   6.5352276e-01   6.5268197e-01   5.7507564e-01   5.2256630e-01   5.3592490e-01   4.6707148e-01   4.2014021e-01   4.5719472e-01   3.2432486e-01   3.3795966e-01   3.9065042e-01   3.1351527e-01   3.3009651e-01   2.8714876e-01   2.3194429e-01   2.8637966e-01   2.2583034e-01   2.4609452e-01   2.5954493e-01   2.3433664e-01   2.8988412e-01   2.1606836e-01   2.0859193e-01   1.7459766e-01   1.5478193e-01   2.4624704e-01   2.1117761e-01   1.5842111e-01   2.3586755e-01   2.1904891e-01   2.5404915e-01   2.7155506e-01   1.6013550e-01   1.9195217e-01   2.2542692e-01   1.8010204e-01   3.0865175e-01   1.1004230e-01   2.2120786e-01   1.8754781e-01   1.0402497e-01   2.2174906e-01   1.1258932e-01   1.5934472e-01   1.5809510e-01   1.4940205e-01   2.3927785e-01   1.8227123e-01   1.3651230e-01   2.2511659e-01   1.5080858e-01   2.2137133e-01   2.3052177e-01   3.1213686e-01   6.8964207e-01   6.8726796e-01   6.7392820e-01   4.8256977e-01   1.5736797e-01   3.6841970e-02   1.0577335e-01   4.6108058e-02  -2.4534395e-04   9.5611146e-02  -7.6761549e-02   1.8631463e-01   9.3712149e-02   2.0007529e-01
  -1.0000000e+00   1.4044241e+00   2.1289175e+00   2.4162920e+00   2.5858338e+00   2.5820968e+00   2.1239733e+00   1.4743078e+00   8.6903996e-01   2.6981487e-01   4.9066063e-02   1.7744697e-01   5.4154289e-02  -4.0206611e-02   1.4274540e-01   6.7400948e-02  -3.2539759e-02   5.1486774e-02  -3.0060314e-01  -7.3295114e-01  -6.3398668e-01  -5.2169173e-01  -6.3176253e-01  -7.3926564e-01  -9.0187273e-01  -9.3772599e-01  -7.7356255e-01  -7.7252350e-01  -9.5434727e-01  -1.1442874e+00  -1.3483560e+00  -1.4485036e+00  -1.4257600e+00  -1.4977118e+00  -1.6657739e+00  -1.7517728e+00  -1.7333308e+00  -1.7286307e+00  -1.7997792e+00  -1.8273114e+00  -1.7028212e+00  -1.5721691e+00  -1.5812227e+00  -1.5739457e+00  -1.3639384e+00  -1.1001210e+00  -9.4785202e-01  -7.9295181e-01  -6.5146552e-01  -5.8289978e-01  -3.5193490e-01  -7.3959186e-02  -9.4896440e-02  -8.5388421e-02   1.7833589e-01   2.5626643e-01   1.3846469e-01   1.8467907e-01   3.1317999e-01   3.4362165e-01   3.1586400e-01   3.5823039e-01   5.1988355e-01   5.5886164e-01   3.5969841e-01   3.0534286e-01   5.5968220e-01   6.8086854e-01   4.9143969e-01   4.3477289e-01   6.2980103e-01   6.7714391e-01   5.9315435e-01   6.2969581e-01   6.7760122e-01   7.2294994e-01   8.0577774e-01   7.6888711e-01   7.0478789e-01   6.7045755e-01   5.3276622e-01   5.4678141e-01   7.5935323e-01   6.9836318e-01   4.5799420e-01   4.7529800e-01   5.4342049e-01   3.9006044e-01   3.0506086e-01   4.3567051e-01   4.7058390e-01   3.6390350e-01   3.7061843e-01   4.7415499e-01   5.7884323e-01   6.4261730e-01   4.9788416e-01
   1.0000000e+00   5.4377655e-01   1.4578173e+00   2.8397687e+00   3.4633205e+00   2.1314177e+00   2.8359021e-01  -8.7746433e-01   5.5407566e-02   8.7638209e-01   7.4576063e-01   3.5633260e-01   2.3898690e-01   6.1262719e-01  -7.2411723e-01  -7.6910993e-01  -5.5197637e-01  -8.7024871e-01  -8.1393945e-01  -9.5639521e-01  -9.8834261e-01  -9.0689577e-01  -1.2961801e+00  -1.3921566e+00  -1.2626546e+00  -1.4357516e+00  -1.4789937e+00  -1.6735268e+00  -1.7559147e+00  -1.7261248e+00  -1.9997807e+00  -1.8599405e+00  -2.0996356e+00  -1.9869872e+00  -1.7253984e+00  -1.8936298e+00  -1.3086411e+00  -8.9451751e-01  -9.5600584e-01  -3.8284316e-01   5.7386499e-02   5.2142436e-02   4.2962488e-01   6.8397135e-01   7.3785620e-01   9.1086141e-01   8.1702008e-01   1.0181350e+00   9.4383353e-01   7.4010233e-01   9.3520431e-01   7.2790766e-01   6.2270015e-01   6.1048473e-01   5.2475139e-01   7.2602900e-01   7.6394153e-01   6.7147802e-01   5.2270078e-01   6.8685517e-01   6.7094418e-01   5.6059067e-01   7.0932576e-01   3.7996988e-01   3.4185608e-01   6.8406127e-01   3.8782944e-01   2.9077456e-01   3.8981300e-01   2.2149804e-01   3.5409005e-01   3.8359710e-01   2.1853090e-01   2.4925866e-01   3.9199801e-01   8.4408568e-01   6.7287441e-01   5.8278427e-01   5.5902655e-01   2.9253736e-01   2.8052765e-01   6.8820863e-02   1.8991305e-01   3.1405204e-03  -1.8689515e-01  -1.3690944e-01  -4.2242414e-02  -4.7590629e-02  -2.4822402e-01  -1.2560639e-01  -2.1217045e-01   6.4035610e-02  -8.9648044e-02  -4.6801467e-01  -3.0846465e-02  -2.3766910e-01  -1.6706887e-01
   1.0000000e+00  -4.5599196e-01  -6.5614477e-01  -5.2700581e-01  -5.3643320e-01  -6.4130124e-01  -4.4137582e-01  -2.9416951e-01  -7.2511796e-01  -1.1482633e+00  -1.1323596e+00  -1.1308492e+00  -1.1695390e+00  -1.0263052e+00  -1.1054373e+00  -1.4148244e+00  -1.3332247e+00  -9.8320427e-01  -1.0477096e+00  -1.4579836e+00  -1.6398141e+00  -1.5869842e+00  -1.6125714e+00  -1.6257862e+00  -1.5411839e+00  -1.5613687e+00  -1.6530892e+00  -1.6764349e+00  -1.6626690e+00  -1.5340455e+00  -1.3822419e+00  -1.5243173e+00  -1.7160235e+00  -1.4495822e+00  -9.8901339e-01  -8.7174781e-01  -8.7753541e-01  -5.8605606e-01  -2.6836675e-01  -2.1069818e-01  -9.4717868e-02   1.5837250e-01   2.4194521e-01   3.3093919e-01   6.5421722e-01   7.8982389e-01   5.5830679e-01   5.3594576e-01   8.5901704e-01   8.7103123e-01   5.6913937e-01   6.2989920e-01   8.3169214e-01   6.4939630e-01   5.3067524e-01   6.5622375e-01   5.3562940e-01   4.1281322e-01   5.9638099e-01   5.6662113e-01   2.9704278e-01   3.0620777e-01   3.6562874e-01   1.4329081e-01   1.1662142e-01   5.4036929e-01   8.0372054e-01   6.3824052e-01   6.3582457e-01   9.7474592e-01   1.1103151e+00   9.9077695e-01   1.0663633e+00   1.3009222e+00   1.3621834e+00   1.2925522e+00   1.2558235e+00   1.1831358e+00   1.0796825e+00   1.0820313e+00   1.0909069e+00   1.0079373e+00   1.0036086e+00   1.0538069e+00   1.0310777e+00   1.0939127e+00   1.1388805e+00   9.0664353e-01   7.1229415e-01   7.8972460e-01   8.6191121e-01   9.2993308e-01   9.7170867e-01   8.4762976e-01   7.7600580e-01   9.1538898e-01   6.3656949e-01
  -1.0000000e+00   1.8736406e+00   2.1874467e+00   1.5087844e+00   1.9780172e+00   1.7962383e+00   6.7738586e-01  -1.4842976e-01  -5.3957315e-01  -7.5872894e-01  -9.0175483e-01  -9.5987884e-01  -1.1773249e+00  -1.2501404e+00  -1.2607268e+00  -1.3765078e+00  -1.4355049e+00  -1.4462453e+00  -1.6237191e+00  -1.7887041e+00  -1.7262991e+00  -1.8446083e+00  -2.0626155e+00  -2.1496229e+00  -2.2455079e+00  -2.1872747e+00  -2.0863684e+00  -2.0076897e+00  -1.9565567e+00  -1.5772268e+00  -1.1742630e+00  -9.5718386e-01  -4.9567198e-01  -4.8790909e-02   2.1336158e-01   4.3891711e-01   5.3794480e-01   6.6087856e-01   8.8578142e-01   9.1892835e-01   7.7206631e-01   7.3932650e-01   9.2372481e-01   7.5377858e-01   6.0240300e-01   6.1545912e-01   6.6860157e-01   8.2726852e-01   5.7916182e-01   5.3225229e-01   6.7632279e-01   6.3666783e-01   5.5800131e-01   5.1224316e-01   6.1786192e-01   4.9372910e-01   5.9587355e-01   5.7130988e-01   2.8175059e-01   4.7949256e-01   4.8696027e-01   4.0362601e-01   3.4452181e-01   4.3621960e-01   3.4902208e-01   2.6675041e-01   2.4229499e-01   3.5680408e-01   3.2386127e-01   2.1242041e-01   2.8930716e-01   3.6300682e-01   7.1080659e-01   8.0788002e-01   6.8331210e-01   6.5579074e-01   5.8518707e-01   5.8216714e-01   3.0494286e-01   1.9587400e-01   1.9488465e-01   1.8199739e-01   1.1201930e-01   4.4810228e-02   2.3847719e-01   7.2872734e-02   1.7478916e-01   9.5530199e-02   1.3485073e-01   1.8680017e-01   8.5023698e-02   2.2163737e-01   9.9913325e-02   1.5590675e-01   1.4961741e-01   3.9562114e-02   2.8285073e-01
   1.0000000e+00   1.2238990e+00   2.5149813e+00   2.7744978e+00   1.6965002e+00  -1.3858263e-01  -2.5478365e-01   1.0773290e+00   1.0047626e+00   1.0306410e+00   1.1105528e+00   1.7097497e-01  -3.2536698e-01  -7.7766030e-01  -8.5305646e-01  -7.9914988e-01  -9.6794992e-01  -1.0379429e+00  -1.0345015e+00  -1.1030200e+00  -1.2876407e+00  -1.3073502e+00  -1.4414625e+00  -1.5890993e+00  -1.6823692e+00  -1.8400466e+00  -1.7261829e+00  -1.8824731e+00  -2.0612407e+00  -1.9701552e+00  -2.0302232e+00  -2.0491363e+00  -1.9502410e+00  -1.8522501e+00  -1.5372405e+00  -1.2270270e+00  -9.5124285e-01  -4.6240952e-01  -1.0031885e-01   1.3382968e-01   4.1453456e-01   6.7373580e-01   8.4169856e-01   7.5953123e-01   8.2633894e-01   8.5306428e-01   7.3158447e-01   7.1670208e-01   8.6734036e-01   8.8080690e-01   7.1566405e-01   7.4231215e-01   8.6692590e-01   8.0176607e-01   7.1678130e-01   8.7211863e-01   8.5711766e-01   6.3099256e-01   6.8482330e-01   6.4344915e-01   6.2067731e-01   4.9180797e-01   6.0356391e-01   3.1980132e-01   1.2300858e-01   3.3263522e-01   1.6725049e-01   2.8667693e-01   6.8343570e-02   2.2174157e-02   3.0631633e-01   1.3497825e-01   2.8266483e-01   1.9974463e-01  -2.3933890e-01   1.3024086e-01   5.2797624e-01   5.4014055e-01   8.1127194e-01   5.5636737e-01   5.0859957e-01   6.1896553e-01  -2.9309839e-02  -1.5697083e-01   4.7588321e-02   5.5365065e-01   1.0114766e-01  -6.5065164e-02   1.5834206e-01   8.0382908e-02  -1.2514952e-02  -3.1256594e-01   2.5879754e-01   3.7493276e-01  -2.3239096e-01   8.8584069e-02   1.3639256e-01
   1.0000000e+00   1.5020668e-01   3.8658643e-01   1.8514467e+00   3.1711625e+00   2.6586516e+00   2.1712009e+00   8.0498634e-01  -1.0290281e+00  -5.4771323e-01  -8.8308378e-02  -6.0023372e-01  -5.2726638e-01  -6.3977726e-01  -4.6467257e-01  -2.7580569e-01  -1.0126205e+00  -9.4217268e-01  -6.5276837e-01  -9.4351306e-01  -1.1487200e+00  -1.0689078e+00  -1.1973269e+00  -1.3490007e+00  -1.1124201e+00  -1.6863943e+00  -1.7008940e+00  -1.3444903e+00  -2.0251550e+00  -1.6364708e+00  -1.8662425e+00  -2.1146797e+00  -1.7395853e+00  -1.7933878e+00  -1.5836695e+00  -1.4555735e+00  -1.3418661e+00  -7.2884906e-01  -3.1707994e-01  -6.0493482e-02   1.6516132e-01   5.0414869e-01   9.2411702e-01   8.9329492e-01   1.0589658e+00   1.2080998e+00   1.1922239e+00   1.1270930e+00   9.4579878e-01   1.0997365e+00   8.7124455e-01   6.9781586e-01   1.0763263e+00   6.3614459e-01   5.4447649e-01   9.8918546e-01   6.4274815e-01   5.1785458e-01   4.8496220e-01   6.8288567e-01   4.3551863e-01   4.4164364e-01   4.2005399e-01   5.1099011e-01   6.2350191e-01   2.3031706e-01   4.1015427e-01   3.1536873e-01   3.7799879e-01   5.2349090e-01   1.6759965e-01   3.6473858e-01   2.7103755e-01   3.4091868e-01   6.9182982e-01   8.4142010e-01   7.7056674e-01   6.2979628e-01   5.9473695e-01   3.9523743e-01   2.8885230e-01   2.2219096e-02  -1.1023430e-01   2.4821496e-02  -2.1823861e-01  -8.4417767e-02   3.1211948e-02  -1.2771590e-01  -3.0567466e-01  -3.1108671e-01  -1.9813277e-01  -1.4490439e-01  -2.3614708e-01  -1.3533187e-01  -2.4072958e-01  -2.8498355e-01   2.1213431e-01
   1.0000000e+00   4.3779223e-01   6.7367903e-01   2.3641329e+00   3.2996590e+00   1.8592367e+00   7.8023315e-01  -6.2695151e-01  -8.1829076e-01   3.4657927e-01   3.9193594e-01  -4.2022666e-02  -8.2843897e-02   2.7795131e-02  -8.2431683e-01  -9.7943149e-01  -8.3789588e-01  -1.1380056e+00  -9.5645670e-01  -1.1260166e+00  -1.1798617e+00  -1.2468014e+00  -1.4698437e+00  -1.5070016e+00  -1.5835112e+00  -1.5314238e+00  -2.0409420e+00  -2.2083742e+00  -1.7718986e+00  -1.9709917e+00  -2.1824467e+00  -2.0416371e+00  -1.9966405e+00  -1.7813776e+00  -1.4881994e+00  -1.1861050e+00  -7.8367733e-01  -7.0831999e-01  -3.2165043e-01   3.5856761e-01   3.1628764e-01   5.0259069e-01   8.6109581e-01   7.3646961e-01   9.9810455e-01   1.0343952e+00   7.9546566e-01   9.7060771e-01   8.8344466e-01   8.2289490e-01   6.1067303e-01   6.5987372e-01   6.4684021e-01   4.6110270e-01   7.7083640e-01   4.6377355e-01   5.0858005e-01   6.2330695e-01   5.9742503e-01   4.4867042e-01   5.8460856e-01   5.5903792e-01   2.8904181e-01   7.1991542e-01   4.3757124e-01   2.4321288e-01   5.3953313e-01   1.9203854e-01   3.6731454e-01   3.5179630e-01   2.8109207e-01   3.2262410e-01   2.4535812e-01   2.7762270e-01   4.9980880e-01   8.2817954e-01   7.3274319e-01   1.0221043e+00   1.0322724e+00   5.1372632e-01   3.9286908e-01   3.3801047e-01   3.5643674e-01   4.7662288e-02   7.5818975e-02  -1.4602828e-02   9.3766542e-02   4.5865363e-02   3.1625556e-01  -1.2182036e-01  -2.7029478e-01   3.9358059e-01   3.3227086e-02   3.3721679e-02   1.5508726e-01   3.1987660e-02   2.3371340e-01
   1.0000000e+00   1.3725540e-01   1.6368046e+00   3.3389392e+00   2.8709939e+00   2.2654466e+00   6.7691883e-01  -1.2431003e+00  -4.0510293e-01   1.8722024e-01  -3.5645723e-01  -3.1345632e-01  -7.6357050e-02  -4.9202414e-02  -6.8526964e-01  -8.3086948e-01  -5.2865779e-01  -7.6963416e-01  -1.0425053e+00  -7.7367390e-01  -1.1963924e+00  -9.9026874e-01  -8.4958358e-01  -1.3753242e+00  -1.4785871e+00  -1.4101935e+00  -1.6290322e+00  -2.0598035e+00  -1.4668653e+00  -1.7270771e+00  -2.1762979e+00  -1.9423007e+00  -1.8261897e+00  -1.9295353e+00  -1.3503182e+00  -1.3256533e+00  -7.5084005e-01  -3.2070007e-01  -5.2734444e-01   3.0045071e-01   3.7266149e-01   7.4358464e-01   1.0709123e+00   9.1334920e-01   1.2326332e+00   8.6927611e-01   1.1682756e+00   1.2084919e+00   8.4344801e-01   9.5919977e-01   6.5343431e-01   9.2040062e-01   8.0239076e-01   4.6528465e-01   5.6935757e-01   4.6699627e-01   9.6164748e-01   6.3977526e-01   3.2978852e-01   4.2654579e-01   6.8482852e-01   6.1320527e-01   1.3423234e-01   6.3695844e-01   4.9817448e-01   3.6354567e-01   5.1855095e-01   3.0600745e-01   3.4500687e-01  -2.0215972e-01   4.7388037e-01   3.6472618e-01   5.7231852e-02   1.9045320e-01   4.9631610e-01   8.3611703e-01   8.7626509e-01   9.5807693e-01   5.7358496e-01   1.0948298e-01   3.3262589e-01   1.7236942e-01  -2.3543652e-01  -1.1539445e-01  -2.3067351e-01  -1.9901669e-01  -5.0444323e-02   5.0939249e-02  -2.1405430e-01  -4.0339865e-01  -1.3535183e-01  -1.4170940e-01  -3.0070054e-01  -1.6567956e-01  -6.4258262e-02  -3.6593121e-01  -3.9325942e-01
   1.0000000e+00   1.5423648e+00   2.2054099e+00   2.0003195e+00   1.5515938e+00   9.5155931e-01   3.6457029e-01  -1.5658825e-01  -2.3716865e-01  -1.4344756e-02  -1.1731519e-01  -3.9941987e-01  -2.8717459e-01  -1.3251307e-01  -2.0814340e-01  -3.1363833e-01  -5.9068823e-01  -9.2449381e-01  -9.2075448e-01  -8.2465800e-01  -9.5990161e-01  -1.0486444e+00  -9.3051969e-01  -9.1374985e-01  -1.0696706e+00  -1.1178172e+00  -1.0686520e+00  -1.1574786e+00  -1.3548394e+00  -1.4870033e+00  -1.5074018e+00  -1.4847700e+00  -1.5255938e+00  -1.6516123e+00  -1.7298139e+00  -1.7227859e+00  -1.7664353e+00  -1.8223636e+00  -1.7581424e+00  -1.6514642e+00  -1.5781861e+00  -1.4757296e+00  -1.3204581e+00  -1.1536037e+00  -9.9282614e-01  -7.9942880e-01  -5.4667773e-01  -3.0773461e-01  -1.6405310e-01  -1.9585773e-02   2.2321843e-01   3.6081300e-01   2.7641438e-01   2.6881076e-01   4.5751124e-01   5.6850619e-01   5.5024006e-01   5.8308627e-01   5.8889058e-01   4.9504371e-01   5.0257187e-01   5.5623966e-01   4.7303524e-01   4.7062234e-01   5.7368290e-01   4.9927450e-01   4.0506503e-01   4.9633045e-01   5.5278916e-01   4.8435185e-01   4.4467202e-01   4.6503334e-01   5.1171972e-01   5.9172273e-01   6.3905587e-01   6.2359548e-01   6.5038212e-01   7.3435597e-01   8.1846462e-01   9.4216049e-01   1.0518811e+00   1.0447851e+00   1.0786300e+00   1.2547778e+00   1.2964906e+00   1.1301420e+00   1.0916216e+00   1.1822506e+00   1.0967650e+00   9.6284004e-01   1.0148811e+00   1.0000778e+00   8.7804008e-01   1.0171559e+00   1.0771717e+00   5.5727908e-01   5.5576834e-02
   1.0000000e+00   6.9250645e-01   1.5643993e+00   2.7136440e+00   2.9425774e+00   1.7597325e+00  -2.6248261e-01  -2.3454662e-01   5.8009068e-01   4.9659279e-01   4.1037192e-01   3.2828183e-01   2.3301510e-01  -3.2225913e-01  -3.9192150e-01  -5.5524648e-01  -6.6176362e-01  -7.3494033e-01  -7.5552765e-01  -8.0231498e-01  -9.8568961e-01  -1.1208778e+00  -1.1551976e+00  -1.3468290e+00  -1.4960430e+00  -1.5482506e+00  -1.7911131e+00  -1.9799163e+00  -2.0448379e+00  -2.0705324e+00  -2.2869392e+00  -2.2807475e+00  -2.2317454e+00  -2.1504400e+00  -2.0684735e+00  -1.5321545e+00  -1.1697472e+00  -1.0461838e+00  -2.3153766e-01   6.3167347e-02   1.3466271e-01   5.0182074e-01   7.6039972e-01   1.0307195e+00   6.5444166e-01   8.6271631e-01   8.3980173e-01   8.4999941e-01   7.7870231e-01   5.5100149e-01   7.6830441e-01   6.2913460e-01   5.6064312e-01   6.1232055e-01   6.7321837e-01   6.7322852e-01   5.6951371e-01   7.9925665e-01   6.6064446e-01   3.7792076e-01   7.8154055e-01   5.8662643e-01   4.0808372e-01   5.7165135e-01   4.8108583e-01   5.2600021e-01   4.4994260e-01   4.6000764e-01   3.7774823e-01   2.0158427e-01   2.4914728e-01   1.9301960e-01   2.2459407e-01   2.8850582e-01   3.3735845e-01   5.5382123e-01   7.0212803e-01   5.3705737e-01   4.8282887e-01   4.7498920e-01   1.5967629e-01   2.2115506e-01   4.6991926e-02  -1.5674858e-01   2.2585131e-01  -1.1655147e-01   1.9152075e-01   1.8159053e-02  -2.7625379e-02  -5.0951034e-03   1.7750599e-02   1.4650938e-01   9.1582580e-02   1.3423925e-01  -1.1527231e-01   2.2106745e-01   2.4449746e-01
   1.0000000e+00   1.0749812e+00   1.0965125e+00   9.1769875e-01   1.4957191e+00   6.8845953e-01  -4.1575514e-01  -6.0610359e-01  -6.5186328e-01  -7.0173364e-01  -7.8737533e-01  -9.3286744e-01  -9.6000116e-01  -9.5878753e-01  -1.2235578e+00  -1.2750845e+00  -1.3622362e+00  -1.5447347e+00  -1.5210024e+00  -1.6257606e+00  -1.7311794e+00  -1.9017064e+00  -1.8171205e+00  -1.8317360e+00  -2.0322566e+00  -1.7775598e+00  -1.6527526e+00  -1.6311086e+00  -1.4048149e+00  -1.1009742e+00  -8.9703202e-01  -4.2032839e-01  -2.3263512e-02   3.3421179e-01   7.9541644e-01   9.3570667e-01   1.0719338e+00   1.3849463e+00   1.3838677e+00   1.3283809e+00   1.4015816e+00   1.2318692e+00   1.1058422e+00   1.0221802e+00   8.6987652e-01   8.7763734e-01   7.2418934e-01   6.6508221e-01   7.5692607e-01   6.6477599e-01   5.7201866e-01   5.4191041e-01   6.1424874e-01   4.5446961e-01   3.0557168e-01   5.1276567e-01   3.4588602e-01   2.4299901e-01   2.8726903e-01   3.5608568e-02   1.6068652e-01   2.7685588e-01  -5.5748202e-02   5.1223783e-02   6.4962152e-02  -9.9430585e-03   1.2343568e-02   2.0955253e-02   3.4303428e-01   3.5033114e-01   4.2146774e-01   2.8606819e-01   4.5210707e-02  -1.6785920e-01  -2.3848344e-01  -3.5062580e-01  -3.6283601e-01  -4.3504192e-01  -4.1915261e-01  -1.9199037e-01  -3.8622736e-01  -3.3400315e-01  -1.6220770e-01  -3.8309263e-01  -2.7201373e-01  -1.4298331e-01  -3.1666228e-01  -1.5938695e-01  -3.3917865e-01   2.7420546e-01   2.5904459e-01   1.3007494e+00   3.0112042e+00   2.2381786e+00   1.8388487e+00   9.8280131e-01  -1.6258157e-01
   1.0000000e+00   9.3633579e-01   2.2879492e+00   3.7139248e+00   2.6314533e+00   2.3472057e+00   1.3642251e+00  -5.3709164e-01   2.3894284e-01   1.0844948e+00   7.0575583e-01   6.1224166e-01   8.1037421e-01   5.0588513e-01  -2.4707728e-01  -6.8009062e-01  -4.4321677e-01  -7.2477827e-01  -7.2399736e-01  -8.5190250e-01  -1.0509563e+00  -8.0863899e-01  -1.1607743e+00  -1.3018797e+00  -1.2507989e+00  -1.5255968e+00  -1.3475694e+00  -1.5225983e+00  -1.7867377e+00  -1.6548114e+00  -1.8099895e+00  -1.5770626e+00  -2.0981346e+00  -1.9255828e+00  -1.6006608e+00  -1.6169615e+00  -1.4785501e+00  -1.1758206e+00  -8.2619001e-01  -5.7794676e-01  -1.6820225e-01  -1.2510301e-01   5.7291270e-01   4.4601727e-01   3.5455247e-01   8.5794995e-01   8.4104063e-01   9.0098195e-01   8.5505253e-01   9.0054532e-01   6.8300533e-01   6.8611787e-01   7.8541314e-01   4.1603306e-01   6.2208512e-01   5.0424361e-01   4.6607759e-01   4.7242522e-01   5.5160398e-01   5.2107382e-01   5.0529816e-01   3.0387421e-01   5.2172196e-01   5.2426950e-01   1.5090938e-01   4.7799232e-01   3.4510146e-01   3.0231762e-01   4.6727892e-01   7.2301116e-02   2.5313497e-01   3.0256270e-01   3.1847554e-01   2.9731747e-01   7.2062530e-01   6.8561961e-01   5.1933394e-01   4.1333420e-01   3.2374913e-01   2.7199036e-01  -1.7148534e-01  -2.1685283e-01  -3.4204828e-02  -3.2132963e-02  -5.6648363e-01  -1.8169001e-01  -9.0850808e-02  -2.2823035e-01  -2.3048607e-01  -4.5437712e-01  -3.1385517e-01  -1.6835278e-01  -2.3006802e-01  -3.4598791e-01  -3.2083286e-01  -1.5670979e-01  -1.1180636e-01
  -1.0000000e+00   1.7655778e+00   2.7365064e+00   3.1220208e+00   1.9741164e+00  -2.0114083e-01  -5.7294754e-01  -8.1717340e-01  -1.3829964e+00  -1.2795959e+00  -1.4614506e+00  -1.6288777e+00  -1.7437804e+00  -2.0807924e+00  -2.2395965e+00  -2.4210745e+00  -2.5352793e+00  -2.2132074e+00  -2.3210987e+00  -1.5223166e+00  -6.1030621e-01  -5.3318812e-01   2.8708945e-01   5.5613036e-01   8.2606401e-01   9.0926885e-01   9.0504036e-01   1.0124162e+00   7.5507180e-01   8.2642206e-01   7.8584311e-01   6.9747413e-01   7.0140166e-01   5.8177468e-01   5.1897645e-01   4.0536260e-01   4.4918356e-01   3.7948221e-01   2.6162962e-01   3.8963180e-01   2.4220051e-01   2.8581441e-01   1.3971148e-01   1.1702733e-01   1.0161039e-01  -1.6433925e-02   1.1908270e-01  -3.2056744e-02  -2.5446952e-02  -4.0904404e-03   1.2857829e-03   5.6539171e-02  -9.4801446e-02  -9.5070728e-02   7.8464934e-03  -8.5501445e-02   3.1600065e-03  -9.5048605e-02   6.0342887e-02  -9.8384668e-02   1.5449283e-02   2.8541057e-02   8.7749218e-02   1.0338688e-01   5.1405769e-02   3.0624289e-03   8.5818975e-02  -3.2706953e-02   6.0764603e-03  -1.7288949e-02  -9.1792839e-02  -8.5872067e-02  -8.0555281e-02  -1.7089242e-02  -1.3069276e-01  -6.2469291e-02   3.1400818e-02  -1.6942360e-01  -3.0477155e-02   2.6718308e-01  -2.7236420e-02   1.6496458e-01  -1.6189443e-02  -4.5253313e-01  -3.2410373e-01  -3.3547720e-02  -2.5133883e-01  -3.6693669e-01  -2.7980629e-01  -1.9656210e-01  -3.4988781e-01  -5.0861566e-02  -1.0209959e-01   1.3539758e+00   2.8839380e+00   2.0255926e+00   1.9147849e-01
  -1.0000000e+00   6.4102476e-01   7.8144862e-01   8.8416609e-01   1.2353630e+00   1.7822533e+00   2.2190292e+00   2.3508011e+00   2.1110252e+00   1.5957958e+00   1.0631450e+00   5.2142782e-01   8.9056841e-02   1.5312644e-01   2.3243566e-01  -1.1493769e-01  -1.6519731e-01   5.0114648e-03  -1.4788700e-01  -6.1053210e-02   3.6453500e-02  -4.4410712e-01  -6.7930921e-01  -5.2997336e-01  -6.4674373e-01  -7.0794328e-01  -6.6332382e-01  -8.6068289e-01  -9.5978567e-01  -9.2760524e-01  -1.1408748e+00  -1.3644748e+00  -1.2862324e+00  -1.1936290e+00  -1.3326165e+00  -1.4695059e+00  -1.4895899e+00  -1.6006902e+00  -1.7773328e+00  -1.8101760e+00  -1.7355971e+00  -1.7049569e+00  -1.7245919e+00  -1.7077957e+00  -1.5944493e+00  -1.3966984e+00  -1.1870547e+00  -9.9165905e-01  -7.7086462e-01  -5.5761568e-01  -3.8746259e-01  -1.6846850e-01   1.1581900e-01   3.1440818e-01   3.7648685e-01   4.2047364e-01   4.9756688e-01   5.7424290e-01   6.4786069e-01   6.6169844e-01   6.0514873e-01   6.2955517e-01   7.1172604e-01   6.7400771e-01   6.1554664e-01   6.7771784e-01   7.2072449e-01   6.6265630e-01   6.1586575e-01   6.6175217e-01   7.1094751e-01   6.1472699e-01   5.2311663e-01   5.8872297e-01   5.9110691e-01   5.8550909e-01   6.9481236e-01   5.4690974e-01   3.6458426e-01   6.6020785e-01   8.6848308e-01   6.4102476e-01   5.4032330e-01   6.3558105e-01   7.0833353e-01   7.4262672e-01   6.1751985e-01   5.8715767e-01   8.2479075e-01   9.6971208e-01   9.2599815e-01   5.2965640e-01  -1.3748443e-01  -4.5768497e-01  -1.0612424e+00  -2.0233606e+00  -1.3760141e+00
  -1.0000000e+00   8.7576018e-01   1.0602834e+00   1.1660909e+00   1.5715622e+00   2.1504463e+00   2.4237919e+00   2.2931347e+00   1.9796383e+00   1.5372766e+00   9.5307152e-01   3.6338671e-01  -3.0091820e-02  -7.7746314e-02   3.5657347e-02  -9.1948847e-02  -3.7410644e-01  -4.2463293e-01  -2.8266677e-01  -1.8082810e-01  -2.2850174e-01  -4.3882662e-01  -5.8027001e-01  -5.2448979e-01  -5.2729025e-01  -6.5758134e-01  -7.1662846e-01  -7.8157868e-01  -9.6682669e-01  -1.0441131e+00  -9.6231815e-01  -1.0699085e+00  -1.3744601e+00  -1.4913509e+00  -1.4951208e+00  -1.6685010e+00  -1.8153340e+00  -1.8172514e+00  -1.8833377e+00  -1.9528679e+00  -1.8945627e+00  -1.8401506e+00  -1.8064295e+00  -1.6883992e+00  -1.5561560e+00  -1.4991539e+00  -1.4178095e+00  -1.1669677e+00  -8.2307673e-01  -6.0604045e-01  -5.0788330e-01  -3.3237951e-01  -7.7746314e-02   7.9471093e-02   1.1352411e-01   1.5418770e-01   2.0355221e-01   2.1084478e-01   3.0881037e-01   4.5302921e-01   3.9902648e-01   3.4746604e-01   5.2289449e-01   6.4229101e-01   6.5671139e-01   6.4230588e-01   4.2484677e-01   3.4746604e-01   5.9433565e-01   4.9572307e-01   1.5418770e-01   2.6345748e-01   4.6599918e-01   4.1189216e-01   4.6553855e-01   5.4877886e-01   4.6343305e-01   4.1446862e-01   3.9577683e-01   3.4746604e-01   3.8200944e-01   4.7640252e-01   6.5671139e-01   8.8084565e-01   8.7657330e-01   7.4690795e-01   6.9599093e-01   5.6269199e-01   4.8920349e-01   6.2115699e-01   6.4986340e-01   7.2113750e-01   9.2878820e-01   7.5956222e-01   5.6651483e-01   8.6184355e-01   8.6154560e-01
  -1.0000000e+00  -2.9433117e-01  -6.7755130e-01  -1.2341813e+00  -1.4942151e+00  -7.4850079e-01  -5.4260662e-01  -7.1105018e-01  -9.4434808e-01  -1.1723030e+00  -9.2882288e-01  -1.0067115e+00  -9.1964843e-01  -1.2267554e+00  -1.3506054e+00  -1.5204872e+00  -1.5370839e+00  -1.9089710e+00  -2.2047295e+00  -1.8224055e+00  -2.2822204e+00  -2.2578037e+00  -2.2155735e+00  -1.9696635e+00  -1.5925876e+00  -1.5515565e+00  -8.7581654e-01  -8.7422520e-01  -4.5636101e-01   4.5571087e-01  -9.1060994e-02   3.8117312e-01   6.1649676e-01   4.6349122e-01   7.3274252e-01   6.2444937e-01   6.1904806e-01   6.4406826e-01   5.4900925e-01   6.7983418e-01   6.8933928e-01   5.1494122e-01   7.2387267e-01   2.4105657e-01   9.0690588e-01   1.0540478e+00   4.2309794e-01   6.5052011e-01   5.1321352e-01   7.2150478e-01   6.2036473e-01   9.9956057e-01   3.3745647e-01   5.4580452e-01   8.6672632e-01   3.5589545e-01   5.0112661e-01   3.4693254e-01   4.7911240e-01   3.3988587e-01   2.3565716e-01   3.9442266e-01   7.0854371e-01   2.0533819e-01   2.5820315e-01   6.2470420e-01   4.1125727e-01   5.1214138e-01   5.1291039e-01   9.5973485e-01   8.8229610e-01   6.8511355e-01   6.6025998e-01   6.2428064e-01   4.6354036e-01   2.1402877e-01   2.4363357e-01   1.8588185e-01   3.4237035e-01   3.6129715e-01   8.5302729e-02   2.8139417e-01   4.7881699e-01  -3.9921605e-01   3.1190595e-01   7.4958529e-01  -2.5223341e-01   3.4240825e-01   3.8549853e-01   1.2033240e+00   2.4906600e+00   2.2772273e+00   1.9773481e+00   1.2078131e+00   2.0156706e-01  -8.8935520e-01  -1.1228739e+00
  -1.0000000e+00   5.6224820e-01   1.2482263e+00   2.1385220e+00   3.3979096e+00   2.4893368e+00   2.1362093e+00   1.5944177e+00   1.0480252e-01   1.8004321e-01   3.7961863e-01   2.0185274e-01   7.7896856e-02  -8.8256617e-02  -4.6343284e-01  -8.7288300e-01  -7.4920511e-01  -7.4701120e-01  -1.0063887e+00  -1.1121702e+00  -1.2161593e+00  -1.2845845e+00  -1.3343599e+00  -1.4012740e+00  -1.4114717e+00  -1.3777348e+00  -1.6860678e+00  -1.7648285e+00  -1.6559934e+00  -1.8599434e+00  -2.0229406e+00  -1.9597021e+00  -1.9378344e+00  -1.8688981e+00  -1.7814562e+00  -1.6728711e+00  -1.1833427e+00  -7.3667317e-01  -4.8116489e-01  -2.1960743e-01   1.5640080e-01   5.0752827e-01   8.1407372e-01   6.7637843e-01   8.5479233e-01   9.3231543e-01   8.7180649e-01   9.5379931e-01   7.7716127e-01   8.2421274e-01   6.0206350e-01   5.4503347e-01   6.7507057e-01   6.7928226e-01   6.2222422e-01   4.0252801e-01   5.7093539e-01   5.3209804e-01   6.3037469e-01   3.1609001e-01   3.3754484e-01   3.8995610e-01   4.9900117e-01   3.1925424e-01   4.0470043e-01   3.8332249e-01   2.1225657e-01   2.1114460e-01   1.4737809e-01   2.8442334e-01   3.6099604e-01   3.0566991e-01   8.7239338e-02   3.3808449e-01   7.0695067e-01   5.9254589e-01   7.0908441e-01   3.9906677e-01   2.9020937e-01   4.8021765e-01   1.8137034e-01   8.0515697e-02   2.9967635e-02   2.6970318e-02  -6.3522203e-02   1.8219818e-02  -1.9569637e-01   1.7465854e-02  -2.6782518e-02  -3.1962018e-01   1.4184541e-02  -1.8758113e-01  -3.8432868e-02  -1.2142869e-01  -1.5857635e-01  -3.5939414e-03  -2.7150372e-01
   1.0000000e+00   6.8138107e-01   6.9872029e-01   2.3085323e+00   3.2013299e+00   2.0057489e+00   1.1982078e+00   1.7246397e-03   1.2822404e-01   9.8156717e-01   8.3822967e-01   8.1583512e-01   7.1819919e-01   2.7614138e-01  -7.8515701e-01  -7.4610247e-01  -6.3017192e-01  -1.1242459e+00  -1.0464207e+00  -1.1361928e+00  -1.5237298e+00  -1.0194399e+00  -1.3338684e+00  -1.6141365e+00  -1.5148716e+00  -1.7453212e+00  -1.4050580e+00  -1.8618959e+00  -1.8884385e+00  -1.8013186e+00  -2.1474184e+00  -1.6765014e+00  -2.0410364e+00  -1.9461336e+00  -1.6654614e+00  -1.7266584e+00  -1.1164170e+00  -9.8200987e-01  -7.8358888e-01  -1.0833111e-01   2.0946856e-01   2.6776771e-01   4.9616331e-01   7.4587226e-01   9.8255827e-01   9.0688095e-01   8.2451240e-01   9.6131051e-01   7.8785032e-01   8.5148369e-01   1.0071089e+00   6.7616149e-01   4.1475396e-01   5.2623293e-01   8.2055494e-01   7.5934186e-01   5.2526776e-01   6.5999763e-01   7.9498807e-01   6.3944465e-01   7.6927604e-01   5.7335495e-01   4.9320346e-01   6.2911513e-01   2.8437161e-01   4.3392192e-01   4.1489831e-01   1.4508430e-01   2.5598142e-01   2.8665935e-01   2.9902773e-01  -1.9791938e-02   4.8680966e-01   1.3029657e-01   3.6784499e-01   7.9232590e-01   7.2886927e-01   8.1990911e-01   2.8215201e-01   2.8849900e-01   3.7605800e-01   1.3059514e-02  -7.0014612e-02  -9.1061469e-02  -9.1925857e-02   7.4580142e-02  -1.6078931e-02  -2.1865830e-01  -9.5913242e-02  -2.2705751e-01  -5.9847892e-02   7.5215342e-03  -9.4511279e-02   7.7464183e-04  -1.3210669e-01  -7.1404345e-02  -1.0685886e-01
  -1.0000000e+00   5.0504272e-01   8.0024798e-01   1.0476767e+00   1.6014455e+00   2.4006891e+00   2.7304464e+00   2.3052418e+00   1.6404921e+00   1.0557388e+00   4.3174293e-01  -1.0203908e-01  -2.5647312e-01  -1.4279031e-01  -7.2522060e-02  -1.0202550e-01  -1.5308149e-01  -1.9862451e-01  -1.1337716e-01   8.5583918e-02  -4.7141058e-02  -5.5972156e-01  -7.1056218e-01  -4.1244456e-01  -4.9643148e-01  -9.4818309e-01  -1.0120763e+00  -7.9379134e-01  -8.2235718e-01  -9.7822690e-01  -1.0287371e+00  -1.0693469e+00  -1.1529260e+00  -1.2388283e+00  -1.3016555e+00  -1.3203421e+00  -1.3924933e+00  -1.5558481e+00  -1.6200558e+00  -1.5908037e+00  -1.6650127e+00  -1.7283359e+00  -1.6567183e+00  -1.6521545e+00  -1.6931115e+00  -1.5725372e+00  -1.4810434e+00  -1.5247490e+00  -1.3501415e+00  -9.4818309e-01  -7.5616909e-01  -8.0522935e-01  -7.5373408e-01  -5.3937812e-01  -3.2827113e-01  -1.4833016e-01   2.2377693e-02   1.0731776e-01   1.2272930e-01   1.8803954e-01   2.4676528e-01   2.0791351e-01   2.3417131e-01   3.8582696e-01   4.3832478e-01   3.9796292e-01   4.8392274e-01   6.3786652e-01   7.0269939e-01   6.7425519e-01   5.7576768e-01   5.4822604e-01   7.1021998e-01   7.9568788e-01   5.9212062e-01   4.2509402e-01   5.5324641e-01   7.3256746e-01   7.8793050e-01   8.9066480e-01   1.0617865e+00   1.0557388e+00   8.7274706e-01   7.7912278e-01   7.8680049e-01   7.0162018e-01   6.0412502e-01   6.9389000e-01   8.4996252e-01   8.5687634e-01   8.1574021e-01   8.6830564e-01   8.6102645e-01   7.5964128e-01   8.0286578e-01   8.4960266e-01   5.1010671e-01
  -1.0000000e+00  -1.0101742e+00  -8.6470340e-01  -7.6595730e-01  -1.0819068e+00  -7.9498156e-01  -5.8739934e-01  -9.3700776e-01  -9.5779035e-01  -9.8305556e-01  -1.1843672e+00  -1.0916820e+00  -1.1795999e+00  -1.2759349e+00  -1.2363490e+00  -1.3889997e+00  -1.4298495e+00  -1.4201431e+00  -1.5728762e+00  -1.6923451e+00  -1.6828447e+00  -1.7545439e+00  -1.9666656e+00  -1.9535004e+00  -1.6906844e+00  -1.6339962e+00  -1.8384511e+00  -1.7720385e+00  -1.2956525e+00  -1.1165780e+00  -1.1670937e+00  -8.4930905e-01  -5.9033502e-01  -4.1059909e-01  -5.8455257e-02   1.4967036e-01   2.6297753e-01   3.5220543e-01   4.1899505e-01   3.4772220e-01   3.2675772e-01   6.3740125e-01   6.7428426e-01   5.9330165e-01   7.1431270e-01   6.2275858e-01   6.2246246e-01   7.1468604e-01   6.1940304e-01   6.2423928e-01   7.3212494e-01   7.4240865e-01   6.4694569e-01   6.0310008e-01   7.1610315e-01   8.1203443e-01   7.8015619e-01   7.8989661e-01   8.2245020e-01   7.8663774e-01   8.5116069e-01   9.5186875e-01   9.3115282e-01   9.2787075e-01   9.9087669e-01   1.0139786e+00   1.0583837e+00   1.1420664e+00   1.0630634e+00   8.1048035e-01   6.5457347e-01   6.5446129e-01   5.7660666e-01   4.4956913e-01   4.4998978e-01   4.8251915e-01   4.8204833e-01   4.3318130e-01   3.7490491e-01   4.0253144e-01   3.9088045e-01   3.2860298e-01   3.5860815e-01   3.7823008e-01   3.4434165e-01   3.7582607e-01   3.8538426e-01   4.6837176e-01   7.5209805e-01   1.2415700e+00   1.9859709e+00   2.2217314e+00   1.5941004e+00   9.4660640e-01   3.7033602e-01  -2.8751865e-01  -4.3359237e-01
  -1.0000000e+00   6.9272211e-01   7.4811534e-01   7.8954370e-01   1.3499099e+00   2.0051231e+00   2.2965170e+00   2.3925257e+00   2.3843048e+00   2.0566038e+00   1.5113500e+00   9.9596477e-01   4.5197087e-01   1.1152249e-01   2.8886376e-01   3.8819086e-01   2.3259814e-02  -1.1674095e-01   6.3520423e-02   7.7666692e-03  -6.1391795e-02  -1.1393609e-02  -2.6326954e-01  -5.5536813e-01  -5.0673249e-01  -4.7939124e-01  -5.9438626e-01  -6.0128189e-01  -6.5167764e-01  -8.8550770e-01  -1.0335869e+00  -1.0057775e+00  -1.0627652e+00  -1.2912705e+00  -1.4645209e+00  -1.4906952e+00  -1.5822056e+00  -1.8189217e+00  -1.9715614e+00  -1.9640453e+00  -1.9743073e+00  -1.9814005e+00  -1.8938478e+00  -1.8659322e+00  -1.8464611e+00  -1.6065654e+00  -1.3941083e+00  -1.4127136e+00  -1.2546842e+00  -8.1484632e-01  -5.5242320e-01  -5.3310397e-01  -4.3711763e-01  -2.1204948e-01  -1.4944183e-02   6.2382325e-02   8.9578684e-02   1.8891791e-01   2.7292283e-01   2.3431256e-01   2.4676252e-01   3.7954692e-01   4.0177700e-01   3.0507193e-01   3.3048861e-01   4.2926546e-01   3.8913504e-01   3.4681849e-01   5.1717746e-01   6.7776570e-01   5.8726757e-01   4.6581249e-01   5.0814773e-01   5.6159913e-01   5.4618521e-01   5.1191477e-01   4.0083637e-01   2.5937232e-01   3.1623500e-01   5.5973799e-01   7.0718852e-01   7.1790117e-01   7.4766634e-01   6.7913471e-01   4.5174133e-01   3.7791971e-01   4.6979054e-01   4.2619658e-01   3.7813984e-01   5.0476440e-01   5.8074608e-01   5.4370142e-01   5.2014228e-01   5.0636635e-01   5.6090936e-01   5.8821369e-01   2.9966722e-01
  -1.0000000e+00   1.2497142e+00   8.6570383e-01  -1.2114912e-01  -5.0051060e-01  -6.5795092e-01  -1.3527062e+00  -1.8255116e+00  -1.9723096e+00  -1.9865600e+00  -2.0441174e+00  -2.4235607e+00  -2.4858927e+00  -2.2979282e+00  -2.6742293e+00  -2.6230374e+00  -2.2925873e+00  -1.9214344e+00  -1.5349643e+00  -7.7979434e-01  -9.8910042e-02   2.4753729e-01   7.1073440e-01   8.6902189e-01   1.0538628e+00   9.9258888e-01   4.7653672e-01   8.2209852e-01   3.7644067e-01   3.3334323e-01   5.2730579e-01   4.5662653e-01   3.3018270e-01   3.3445390e-01   2.0741139e-01   2.2624639e-01   2.6610062e-02   1.4278314e-01  -1.0408575e-02  -5.0763214e-02  -6.4003779e-02  -5.7103389e-02  -1.0881226e-02  -8.6624595e-02  -7.2816688e-02  -1.0354802e-02  -1.5469198e-01   7.1867029e-02  -6.1860875e-02   1.8251822e-02   1.7386325e-01  -4.0628696e-02   1.0416445e-01   1.3707723e-01   5.7566574e-02   1.5604063e-01   6.5996296e-02   1.1521939e-01   1.7067310e-01   1.0598144e-01   3.0725559e-01   6.9986989e-02   1.6137191e-01   2.2545470e-01   5.8882239e-02   1.7005538e-01   2.8304579e-01   5.1532095e-02   3.3157316e-01   3.0992335e-01   1.9352991e-01   3.4170179e-01   2.8463376e-01   3.8449474e-01   2.9158293e-01   3.9242640e-01   5.7630870e-01   3.8403099e-01   6.7741638e-01   7.7748215e-01   9.5855473e-01   7.4693764e-01   6.2591159e-01   2.8167521e-01   3.9468280e-01   2.1833376e-01   3.3006332e-01   2.1721235e-01   1.7161918e-01   2.7617869e-01   2.0711296e-01   4.7200518e-01   1.3996258e+00   3.3496009e+00   2.7055933e+00   2.7166896e-01  -1.1207688e-01
   1.0000000e+00   3.6403282e-01   1.4715364e+00   3.0356105e+00   3.3170816e+00   1.8895868e+00   2.0388102e-01  -1.3955946e+00  -6.4823346e-01  -2.9267021e-01  -9.6518530e-01  -6.7807086e-01  -1.0026936e+00  -6.2339658e-01  -6.1989972e-01  -7.6588197e-01  -8.6737684e-01  -9.7257919e-01  -7.7881307e-01  -8.1301594e-01  -9.7499578e-01  -1.1147160e+00  -1.0173478e+00  -1.1814726e+00  -1.4810112e+00  -1.3819725e+00  -1.4867221e+00  -1.5782900e+00  -1.6761863e+00  -1.6915303e+00  -1.7444949e+00  -1.7744803e+00  -1.7382277e+00  -1.6282548e+00  -1.5280597e+00  -1.4326124e+00  -1.0108638e+00  -7.0154522e-01  -3.4541254e-01   1.0484237e-02   1.8487607e-01   6.3005517e-01   7.3132226e-01   8.5016725e-01   9.9266986e-01   1.1750297e+00   1.2543173e+00   1.1140873e+00   1.0379457e+00   1.0454706e+00   9.8184870e-01   8.6826344e-01   8.0462491e-01   8.9074290e-01   8.5980781e-01   7.0657826e-01   7.9141569e-01   8.2408707e-01   8.7888004e-01   7.6066812e-01   7.9018996e-01   7.9892468e-01   7.7542089e-01   7.1478926e-01   5.7535681e-01   6.9037614e-01   5.9547350e-01   4.4686637e-01   4.2926331e-01   3.3538212e-01   3.8703855e-01   3.2687987e-01   2.7000627e-01   3.6521117e-01   5.6544474e-01   6.7662953e-01   6.6527452e-01   4.9695108e-01   2.1217455e-01   1.8501157e-01   2.9702362e-01   1.5083033e-01  -1.2691218e-01  -1.6261990e-01  -1.1927522e-01  -1.1949697e-01  -6.0797485e-02  -2.0476261e-01  -1.5283786e-01  -1.6388868e-01  -1.9308283e-01  -1.9835534e-01  -2.8793388e-01  -2.0222234e-01  -2.1000398e-01  -2.0104334e-01  -1.1075041e-01
   1.0000000e+00  -4.9175734e-01   3.5443256e-02   1.8378725e+00   3.0770251e+00   1.4223204e+00  -1.8625810e-01  -1.7629717e+00  -1.5778285e+00  -6.0018411e-02  -5.1461492e-01  -7.6195719e-01  -3.7880445e-01  -3.8475724e-01  -9.8772292e-01  -1.1045435e+00  -1.2415146e+00  -1.0308915e+00  -1.1029452e+00  -1.7433760e+00  -7.0504009e-01  -1.0516323e+00  -1.7311261e+00  -1.1281264e+00  -1.2743133e+00  -1.2551415e+00  -1.5619672e+00  -1.5239405e+00  -1.2850845e+00  -1.4933627e+00  -1.6651099e+00  -1.5034776e+00  -1.3936914e+00  -1.8010783e+00  -1.3942867e+00  -7.9620386e-01  -9.1897350e-01  -7.1707140e-01  -2.6325763e-01  -2.2877487e-01   3.4572597e-01   1.0421312e+00   5.6596575e-01   9.9529141e-01   1.2993669e+00   1.1040138e+00   1.0775133e+00   1.1040099e+00   1.4905894e+00   1.4167080e+00   1.0093244e+00   1.0513035e+00   1.0346572e+00   9.9432499e-01   1.1545602e+00   1.1046787e+00   9.4846081e-01   1.0034019e+00   9.8941785e-01   1.0536056e+00   9.4722462e-01   5.6272371e-01   8.3782502e-01   1.0625337e+00   6.6309143e-01   5.5652261e-01   5.3646461e-01   7.3591991e-01   6.8182724e-01   1.4680471e-01   5.4632103e-01   6.2891913e-01   2.8956120e-01   6.8378213e-01   6.6181575e-01   7.8501531e-01   5.4583257e-01   4.9486659e-01   3.1462193e-01  -3.0838138e-02   1.8850528e-01   1.3532854e-02   1.6190368e-01  -1.1070673e-01  -3.1227178e-02  -6.8280996e-02  -2.7966985e-01  -4.5917101e-01  -5.4900047e-02   7.1921228e-02  -5.0504482e-01  -6.0237926e-02  -9.4736458e-02  -3.4535723e-01  -3.6048466e-01  -3.4180015e-01   4.8882809e-01
  -1.0000000e+00   1.3237939e+00   1.9914275e+00   2.3386808e+00   2.3495087e+00   1.8749694e+00   1.1355438e+00   2.0885535e-01   1.6838705e-01   9.3476919e-01   1.0701841e+00   7.5000620e-01   7.3373596e-01   9.3040809e-01   7.0905989e-01  -5.9523091e-02  -5.9665397e-01  -6.9033937e-01  -7.6534691e-01  -8.4989613e-01  -9.0909541e-01  -1.0459178e+00  -1.1246391e+00  -1.1177964e+00  -1.1840845e+00  -1.2388339e+00  -1.2754767e+00  -1.3367017e+00  -1.3472243e+00  -1.3794396e+00  -1.4242937e+00  -1.4294279e+00  -1.5060325e+00  -1.5096147e+00  -1.2813915e+00  -1.2156769e+00  -1.4068907e+00  -1.4493444e+00  -1.3712230e+00  -1.2816693e+00  -1.2270824e+00  -1.2797391e+00  -1.2775540e+00  -1.2418428e+00  -1.1512180e+00  -9.4177952e-01  -7.5731324e-01  -5.1686183e-01  -2.4753561e-01  -4.3721174e-02   1.2236041e-01   1.1207385e-01   5.7165528e-02   1.3719667e-01   2.3081196e-01   3.4685512e-01   4.8037179e-01   5.2954540e-01   5.5223056e-01   5.9452062e-01   6.0163635e-01   6.0443004e-01   5.8472371e-01   5.0995924e-01   4.6927305e-01   4.2320308e-01   3.8505041e-01   3.6733989e-01   2.6091442e-01   1.9702236e-01   1.7729304e-01   1.4034949e-01   1.8030079e-01   1.5288872e-01   7.3643907e-02   6.3509197e-02   4.8546475e-02   6.5178077e-02   7.1869853e-02   2.6007056e-02   3.9707131e-03  -8.0080740e-03   2.7750578e-02   1.9493447e-02  -2.8270327e-02  -2.0557482e-02  -1.8221600e-02   2.3503091e-01   5.1502338e-01   1.1135884e+00   2.1956020e+00   2.0707306e+00   1.6529562e+00   1.9494406e+00   1.3020991e+00   7.4124709e-01   6.4370465e-01
  -1.0000000e+00   5.1892523e-01   5.7624325e-01   6.4826039e-01   9.8023195e-01   1.5835712e+00   2.0409823e+00   2.0516162e+00   1.8942760e+00   1.9179727e+00   1.9212653e+00   1.5506018e+00   9.3448599e-01   4.6480263e-01   2.5594217e-01   1.8164970e-01   1.3681403e-01   7.1463216e-02  -1.4641256e-03   1.2569595e-02   1.5239260e-01   2.6874031e-01   1.8739561e-01  -9.7049709e-02  -4.2047515e-01  -6.0727985e-01  -6.2105641e-01  -5.9519324e-01  -6.5323262e-01  -7.3928739e-01  -7.7563381e-01  -8.3392278e-01  -9.7444639e-01  -1.0596213e+00  -9.8350224e-01  -9.0303322e-01  -9.6900206e-01  -1.1055411e+00  -1.1978197e+00  -1.2666300e+00  -1.3380570e+00  -1.3995399e+00  -1.4803225e+00  -1.5752473e+00  -1.6059567e+00  -1.5798028e+00  -1.6094170e+00  -1.7012484e+00  -1.7433746e+00  -1.7059553e+00  -1.6322768e+00  -1.5314911e+00  -1.4193901e+00  -1.3377577e+00  -1.2522455e+00  -1.0982706e+00  -9.2694294e-01  -7.9500550e-01  -6.4068087e-01  -4.2275686e-01  -2.3629778e-01  -1.3252930e-01  -1.9441900e-02   1.4663791e-01   2.8395281e-01   3.4491222e-01   4.2182082e-01   5.6733606e-01   6.9263951e-01   7.2072177e-01   7.2657647e-01   7.9527229e-01   8.5338804e-01   8.2872018e-01   8.0701824e-01   8.7418949e-01   9.1706237e-01   8.1169608e-01   6.8486221e-01   7.4252352e-01   9.1114032e-01   9.0423974e-01   6.7436337e-01   4.9888821e-01   5.4247103e-01   6.4088678e-01   6.3494212e-01   5.9366344e-01   6.0301756e-01   6.2181013e-01   6.1726515e-01   6.1581687e-01   6.4559116e-01   7.3011319e-01   8.2915569e-01   7.9281013e-01   5.6249241e-01
  -1.0000000e+00   8.1456910e-01   7.7047226e-01   7.5609828e-01   1.3824053e+00   2.3074906e+00   2.6592636e+00   2.2674988e+00   1.7321830e+00   1.4204729e+00   1.0281642e+00   2.9419139e-01  -3.9718009e-01  -5.0706511e-01  -1.2026389e-01   1.6559944e-01   7.9594078e-03  -3.8405945e-01  -6.4441075e-01  -6.2331723e-01  -4.3774344e-01  -2.8356058e-01  -2.4929473e-01  -4.0437326e-01  -8.1639546e-01  -1.2066499e+00  -1.0880049e+00  -6.6938093e-01  -6.6672093e-01  -1.0432043e+00  -1.1780057e+00  -1.0643907e+00  -1.0741326e+00  -1.1500008e+00  -1.1219296e+00  -1.1197708e+00  -1.2241623e+00  -1.3381355e+00  -1.4397256e+00  -1.5439841e+00  -1.6013158e+00  -1.5865537e+00  -1.5331475e+00  -1.4346344e+00  -1.2915845e+00  -1.2750173e+00  -1.4890588e+00  -1.6010687e+00  -1.3649012e+00  -1.1792780e+00  -1.2854846e+00  -1.2436381e+00  -9.0355407e-01  -6.9788175e-01  -6.4972928e-01  -3.7613512e-01  -1.0737720e-02   4.1965480e-02  -3.6011093e-02   1.7399783e-01   4.9011252e-01   5.0616394e-01   4.5006713e-01   6.1814334e-01   6.6622160e-01   5.6032787e-01   8.1137118e-01   1.1153775e+00   8.5578377e-01   5.9628770e-01   8.5404471e-01   9.9958108e-01   8.6829491e-01   9.1981297e-01   8.0429885e-01   3.4179006e-01   3.3505164e-01   7.7474900e-01   7.9553515e-01   5.9811117e-01   7.9962379e-01   9.5002019e-01   6.0031258e-01   2.5564411e-01   3.1575229e-01   4.9867930e-01   5.5340604e-01   5.7876178e-01   6.5277674e-01   6.9545445e-01   6.9709283e-01   7.3793463e-01   7.9737785e-01   8.5889618e-01   9.7632232e-01   9.7364247e-01   6.3043908e-01
   1.0000000e+00   3.5492536e-01   1.4890719e+00   2.6333119e+00   3.0338230e+00   2.0505272e+00   5.1714139e-01  -1.2854731e+00  -6.0594735e-01  -1.2197258e-01  -7.2733147e-01  -1.7907583e-01  -7.1110108e-01  -4.3552575e-01  -5.9816128e-01  -1.2148404e+00  -6.9939940e-01  -1.0101744e+00  -1.2052631e+00  -9.9539016e-01  -1.0704363e+00  -1.2259984e+00  -1.3661871e+00  -1.3909215e+00  -1.4234809e+00  -1.4558006e+00  -1.6424904e+00  -1.6421572e+00  -1.7675558e+00  -1.9914067e+00  -1.8067669e+00  -1.7078320e+00  -1.7375491e+00  -1.6656581e+00  -1.5112762e+00  -1.2311371e+00  -9.4742831e-01  -4.4142399e-01  -2.8899649e-01  -1.1821680e-01   5.2036387e-01   5.9413566e-01   7.8382269e-01   1.0834531e+00   1.1450062e+00   1.2471819e+00   1.2067953e+00   1.1127127e+00   1.1358170e+00   1.1951944e+00   9.5714952e-01   8.3607269e-01   9.7383861e-01   8.0848144e-01   7.1675938e-01   7.1682621e-01   7.1385104e-01   7.2315379e-01   6.6637145e-01   6.8979737e-01   6.8717588e-01   6.6144333e-01   6.0605994e-01   4.7249846e-01   6.6123220e-01   5.4239562e-01   3.0913784e-01   5.7035109e-01   5.4938211e-01   3.3351283e-01   1.9054535e-01   3.0814286e-01   2.8859373e-01   2.2559341e-01   3.1858480e-01   7.7887291e-01   8.4725320e-01   6.0130961e-01   5.5212903e-01   3.7489672e-01   3.2143182e-01   1.4120814e-01  -4.5327079e-02  -3.8039684e-02  -1.8646582e-01  -1.9034518e-01  -9.9968178e-02  -5.3632945e-02  -1.4545690e-01  -1.3839752e-01  -2.0893234e-01  -2.5362682e-01  -1.0636201e-01  -1.4111354e-01  -2.2462354e-01  -1.7492094e-01  -1.7747444e-02
   1.0000000e+00   5.6940582e-02   1.1904011e+00   2.2570638e+00   1.5184608e+00   1.3771251e+00  -1.1158443e-01  -1.6023664e+00  -2.6089791e-01   6.6122312e-02  -3.5380021e-01  -1.8037148e-01  -2.1899085e-01  -5.0039996e-01  -1.0926288e+00  -9.1269890e-01  -1.0976830e+00  -1.4573629e+00  -1.0854220e+00  -1.3432624e+00  -1.2866397e+00  -1.1783192e+00  -1.7002373e+00  -1.5371368e+00  -1.4445748e+00  -1.6943723e+00  -1.9658566e+00  -1.9592419e+00  -1.7189319e+00  -2.1275644e+00  -2.1272008e+00  -2.0813504e+00  -1.9163889e+00  -1.8377305e+00  -1.7615174e+00  -1.2188289e+00  -1.0573791e+00  -8.3786273e-01  -3.6191560e-01  -5.9697361e-02   4.3326207e-01   5.1739541e-01   4.2373959e-01   7.7927827e-01   8.2120174e-01   8.8062104e-01   8.4581742e-01   7.1510312e-01   6.5714640e-01   7.9220787e-01   5.6312722e-01   5.3379752e-01   7.5096958e-01   5.7466547e-01   5.4485624e-01   4.4566131e-01   6.6320767e-01   5.0302774e-01   5.6942949e-01   6.8636575e-01   4.6485235e-01   7.6537293e-01   4.4609344e-01   4.7652436e-01   5.1307237e-01   4.8160392e-01   6.6321023e-01   3.2240753e-01   5.6630502e-01   4.1290947e-01   5.9931630e-01   5.2234299e-01   4.6070155e-01   5.5549731e-01   8.5369444e-01   9.9805940e-01   1.0815800e+00   1.1456011e+00   8.7417885e-01   6.6246828e-01   6.3421164e-01   6.0203015e-01   3.7928531e-01   3.8634747e-01   5.5654226e-01   4.6639918e-01   2.4134608e-01   4.9054162e-01   3.8046487e-01   3.6513117e-01   4.3762985e-01   2.8190103e-01   4.0715155e-01   7.3410336e-01   4.8669628e-01   4.2533628e-01   7.8231152e-01
   1.0000000e+00   9.5930664e-01   2.2486938e+00   3.6590968e+00   2.8260034e+00   2.2485512e+00   8.6418530e-01  -1.0003856e+00   2.0886124e-01   4.5355268e-01   5.3700420e-01   2.5467241e-01  -1.3037846e-02   6.8739477e-01  -6.4883815e-01   8.0934094e-02  -6.8447038e-01  -1.0729976e+00  -3.8867383e-01  -1.1561248e+00  -9.1791002e-01  -9.3718965e-01  -1.1883495e+00  -7.1043678e-01  -1.6206685e+00  -1.4549220e+00  -7.3188627e-01  -1.5627587e+00  -1.5760100e+00  -1.5154073e+00  -1.5367618e+00  -1.8202938e+00  -1.6193008e+00  -1.3399999e+00  -1.2374414e+00  -1.2399217e+00  -7.4019429e-01  -6.4271358e-01  -1.3641760e-01   2.8280764e-01  -1.5880333e-01   7.3392425e-01   5.8744065e-01   8.3191316e-01   8.8713807e-01   7.5168065e-01   1.2563081e+00   8.7389665e-01   9.4303190e-01   1.1470778e+00   9.0503380e-01   3.1326303e-01   8.0555730e-01   9.2109553e-01   4.1580293e-01   1.3272315e+00   4.6789505e-01   9.2032179e-01   4.5652364e-01   6.3090555e-01   9.5873630e-01   6.9685625e-01   3.6417208e-01   8.2718445e-01   4.1368384e-01   2.0807111e-01   7.5859648e-01   6.6104483e-02   4.5141980e-01   1.8669066e-01   4.3994088e-01   1.4980240e-01   9.8727711e-02   2.7599866e-01   2.2542866e-01   5.8538164e-01  -7.4785135e-02   4.8585844e-01   6.5102640e-01  -2.0416517e-01   6.2668045e-02  -5.5735361e-01  -2.3418169e-01  -1.1147779e-01  -8.6091274e-01  -6.0989237e-01  -5.2190695e-01  -6.5007545e-01  -9.3381573e-01  -7.0294118e-01  -6.5856431e-01  -7.4917851e-01  -4.5627372e-01  -9.4549191e-01  -8.1448994e-01  -7.6834725e-01  -8.8768496e-01
   1.0000000e+00   6.7025214e-01   2.4506494e+00   3.6815845e+00   2.4744457e+00   1.9195914e+00   7.7082982e-02  -9.7833631e-01   3.3861298e-01   1.6474021e-01  -2.8642590e-01  -1.4104643e-01  -8.0486883e-02  -4.0155999e-01  -6.3813841e-01  -5.6033823e-01  -7.3139200e-01  -8.2062345e-01  -1.0131949e+00  -1.0303159e+00  -9.3372150e-01  -1.2067073e+00  -1.2832339e+00  -1.1626839e+00  -1.3884912e+00  -1.5430799e+00  -1.5661514e+00  -1.7111472e+00  -1.7416544e+00  -1.8136323e+00  -1.8376146e+00  -1.9932825e+00  -1.8150274e+00  -1.9826338e+00  -1.7051249e+00  -1.3465202e+00  -1.2590300e+00  -7.7188700e-01  -4.7637916e-01  -1.0331100e-01   2.6511711e-01   4.1645635e-01   6.5936665e-01   1.0040981e+00   9.2661611e-01   1.0128742e+00   8.8872775e-01   9.0629410e-01   1.0217663e+00   7.1841120e-01   6.7243365e-01   7.1922775e-01   7.4348902e-01   6.8085548e-01   6.3767986e-01   6.6020297e-01   5.7538918e-01   7.5413125e-01   5.5675176e-01   9.1836422e-01   5.7303231e-01   3.0073627e-01   6.8476178e-01   6.3647602e-01   4.3797795e-01   4.1524148e-01   5.0382052e-01   1.5900849e-01   3.3827073e-01   5.1809059e-01   4.5175839e-02   1.8581196e-01   1.4943406e-01   2.0140083e-01   4.4459781e-01   5.4634356e-01   8.0388077e-01   7.5106595e-01   5.3742571e-01   3.9428161e-01   1.8880879e-01   1.6223610e-01   2.1834972e-02  -1.1609470e-01   7.7399091e-02  -5.8007417e-03  -2.2991962e-02  -1.8456586e-01   1.0119337e-01  -1.6436161e-01  -1.1020138e-01  -1.6877884e-01  -3.0358664e-01   2.6705857e-01  -2.7035037e-01  -3.3413544e-01   4.3461953e-02
   1.0000000e+00   9.5580435e-01   1.6039636e+00   2.7285965e+00   4.1475633e+00   2.9426236e+00   1.3820926e+00   3.7530656e-02  -3.3990319e-01   4.6548063e-01   7.9717903e-01   7.4515791e-01   3.7792595e-01   6.5861595e-01   3.3099701e-01  -2.1331133e-01  -3.5120100e-01  -6.8406766e-01  -5.2348759e-01  -8.0275018e-01  -8.7463984e-01  -8.9290840e-01  -1.0573737e+00  -9.9852166e-01  -1.2663137e+00  -1.3345377e+00  -1.4939978e+00  -1.6191527e+00  -1.5098192e+00  -1.6151145e+00  -1.9413475e+00  -1.8304472e+00  -1.8242407e+00  -1.6829499e+00  -1.8018774e+00  -1.6662002e+00  -1.2757845e+00  -1.0465461e+00  -7.7405332e-01  -4.5259063e-01   5.3832693e-02   7.3645665e-02   3.4206660e-01   5.7678304e-01   5.7466514e-01   8.6268838e-01   8.7745620e-01   7.7519115e-01   1.1101505e+00   8.8178392e-01   6.5930768e-01   8.0214950e-01   6.5555006e-01   6.4574369e-01   6.5704286e-01   5.7298842e-01   4.3891810e-01   5.3515420e-01   5.7720038e-01   3.5208970e-01   4.6342746e-01   2.9998452e-01   4.7620110e-01   3.5575686e-01   1.6218675e-01   2.4443291e-01   3.2939372e-01   3.1407215e-01  -1.2586423e-01   2.8943147e-01   1.3592556e-01   9.4153297e-02  -1.3442522e-02  -1.0296976e-02   3.8763598e-01   4.7999151e-01   7.2097592e-01   2.8183682e-01   4.1535194e-01   5.1914611e-01  -1.9918033e-01  -1.3676959e-02  -1.7692082e-01  -2.0536191e-01  -3.7695452e-01  -3.4481379e-01  -1.3304548e-01  -3.9867611e-01  -3.0485620e-01  -4.5503643e-01  -3.6621837e-01  -1.3703222e-01  -5.1095641e-01  -4.1468730e-01  -2.8984291e-01  -4.7194409e-01  -3.4589799e-01
   1.0000000e+00   4.7692228e-01   1.6295008e+00   3.0631284e+00   2.7918722e+00   2.3752358e+00   9.9371348e-01  -8.4643067e-01  -3.9837859e-01   4.8222590e-01   2.4917540e-01  -4.7162226e-03   9.9627186e-02  -1.6956917e-03  -4.6165118e-01  -6.5116931e-01  -5.6244972e-01  -1.2102613e+00  -8.4628622e-01  -1.0091734e+00  -1.2859811e+00  -9.0831878e-01  -1.2537969e+00  -1.4476941e+00  -1.6446289e+00  -1.5834382e+00  -1.4380506e+00  -1.8364334e+00  -2.0701185e+00  -2.0320455e+00  -1.6738497e+00  -2.0544205e+00  -1.9217328e+00  -1.8655746e+00  -1.4484915e+00  -1.3391285e+00  -1.2660247e+00  -4.4053526e-01  -2.8030446e-01   1.2598713e-02   4.4086564e-01   5.8488973e-01   5.3742513e-01   9.2550308e-01   1.1209860e+00   8.7364922e-01   1.1220642e+00   1.1710572e+00   5.7889307e-01   8.2421872e-01   1.0829776e+00   5.8847163e-01   6.2102605e-01   5.4070408e-01   4.4683045e-01   8.1164530e-01   5.8177897e-01   5.2412889e-01   5.4319225e-01   3.8570693e-01   8.0569770e-01   5.8158303e-01   3.4852257e-01   4.9706510e-01   4.6867620e-01   7.1864967e-01   3.6113743e-01   2.3069174e-01   3.7211202e-01   2.6168216e-01   5.8379336e-01   1.0666696e-01   2.0373953e-01   3.2099379e-01   7.2687218e-01   9.5573998e-01   6.8694979e-01   5.5714977e-01   1.3900759e-01   4.4052786e-01   2.9641215e-01  -3.1652697e-01   1.7446549e-01  -1.2344543e-01  -4.6543796e-01   1.8430741e-01  -2.1958798e-01  -2.8680368e-01  -2.3173620e-01  -1.4118261e-01  -8.1754592e-02  -2.1098828e-01  -2.1435920e-01  -2.0619926e-01  -1.6248607e-01  -2.1566986e-01   1.5650034e-01
   1.0000000e+00   2.1813772e+00   3.2211784e+00   2.1939397e+00   1.5685176e+00   2.3227700e-01   4.6372134e-01   1.2246526e+00   7.6000069e-01   6.8777960e-01   1.8127321e-01  -4.6470856e-01  -6.8668635e-01  -7.7871694e-01  -9.2241727e-01  -9.4234921e-01  -9.4488113e-01  -1.0457658e+00  -1.1143255e+00  -1.1451062e+00  -1.2973043e+00  -1.4189536e+00  -1.4476749e+00  -1.5894230e+00  -1.7828645e+00  -1.8352168e+00  -1.8712783e+00  -2.0622471e+00  -2.1952156e+00  -2.1670423e+00  -2.2290518e+00  -2.1804881e+00  -1.7044198e+00  -1.5007536e+00  -1.1514809e+00  -6.3728186e-01  -3.2917863e-01   1.5060442e-01   3.8101379e-01   6.2690907e-01   8.3687998e-01   7.5214840e-01   9.6740174e-01   9.2486369e-01   7.4314503e-01   7.4133464e-01   7.4178024e-01   6.8196110e-01   6.1033809e-01   6.0396803e-01   6.9141985e-01   6.6411359e-01   6.0642309e-01   7.3185441e-01   6.7145292e-01   5.5460603e-01   6.0641373e-01   5.6759102e-01   5.6106498e-01   4.7152943e-01   4.8606477e-01   4.0400506e-01   3.1480811e-01   3.3057612e-01   2.8302269e-01   2.8752047e-01   2.5329891e-01   2.5501557e-01   2.6017431e-01   1.8729456e-01   1.5284210e-01   2.2611947e-01   2.1698484e-01   1.3504704e-01   2.2807846e-01   2.1546731e-01   2.8915229e-01   6.7891821e-01   7.5003223e-01   5.2374450e-01   4.0461513e-01   3.5403565e-01   1.9306780e-01  -8.2668880e-03   2.7061448e-02  -2.3906107e-02  -1.0168163e-01   5.3984173e-02  -1.2636369e-02   3.1749230e-03   6.0461694e-02   6.9107966e-02   8.3359442e-02   1.0582573e-02  -3.1686072e-02   6.4157823e-02   2.1769913e-01
   1.0000000e+00   1.6704020e+00   3.0745132e+00   3.2300770e+00   3.0176159e+00   1.3922998e+00   4.8824828e-01   1.5547017e+00   1.6314282e+00   1.3531635e+00   1.7423332e+00   1.1030198e+00   5.1690155e-02  -2.3572024e-01  -3.8245192e-01  -5.8390221e-01  -6.4253437e-01  -7.0971714e-01  -8.0732351e-01  -9.4617629e-01  -1.0035692e+00  -1.0256310e+00  -1.1175855e+00  -1.2645552e+00  -1.2951057e+00  -1.3171006e+00  -1.4894590e+00  -1.5891075e+00  -1.6856485e+00  -1.7291228e+00  -1.8027024e+00  -1.8681445e+00  -1.7330139e+00  -1.6471510e+00  -1.5416448e+00  -1.3352999e+00  -1.0138335e+00  -7.0103488e-01  -4.9622260e-01  -1.3267033e-01   1.9194038e-01   3.2945227e-01   4.9883890e-01   7.2832701e-01   8.0043709e-01   7.3371918e-01   7.3976831e-01   8.0840528e-01   7.1324245e-01   6.2399148e-01   5.7331011e-01   5.3162125e-01   5.3510085e-01   4.8262012e-01   4.7634098e-01   4.9719238e-01   4.8294248e-01   4.3967047e-01   4.8654749e-01   4.5139752e-01   3.1545426e-01   3.3375852e-01   2.6026480e-01   2.5725347e-01   2.3522720e-01   1.7072715e-01   2.1179458e-01   1.3609431e-01   6.2736623e-02  -3.3787306e-03   7.4261105e-02  -1.7519334e-02  -6.1236039e-02   1.8633125e-01   3.5477841e-01   4.4633141e-01   3.7051523e-01   2.6432842e-01   1.5509145e-01  -5.8507751e-02  -1.5497595e-01  -1.9162868e-01  -2.0793798e-01  -3.3027627e-01  -4.3672308e-01  -3.8138834e-01  -3.4241153e-01  -4.4084543e-01  -3.9458053e-01  -3.6367897e-01  -3.8429965e-01  -3.4474027e-01  -3.6834476e-01  -2.6915871e-01  -3.2783905e-01  -2.2879733e-01   1.3538986e-01
   1.0000000e+00   7.8866691e-02   1.0188740e+00   2.2278793e+00   2.2173914e+00   1.4306816e+00  -4.0199324e-01  -1.0452275e+00   1.7359872e-01   2.5217119e-01   1.8301489e-01   4.1123493e-01  -3.2737609e-02  -5.7782223e-01  -9.5234100e-01  -9.6171601e-01  -1.2242356e+00  -1.0908278e+00  -1.2022525e+00  -1.2531256e+00  -1.2328012e+00  -1.3101605e+00  -1.3523171e+00  -1.4641347e+00  -1.4712121e+00  -1.5858890e+00  -1.5892763e+00  -1.7449113e+00  -1.8879282e+00  -1.7580956e+00  -1.9515795e+00  -2.0248193e+00  -1.8794733e+00  -1.9413320e+00  -1.8873659e+00  -1.6828334e+00  -1.3574569e+00  -1.1047932e+00  -7.6326590e-01  -4.3586379e-01  -1.7323685e-01   2.4871820e-01   2.8784215e-01   5.9426256e-01   8.6408667e-01   7.7903095e-01   8.2312073e-01   1.1187946e+00   9.1232254e-01   8.1672935e-01   8.0124099e-01   7.6168452e-01   8.9771009e-01   8.1098879e-01   8.6863827e-01   8.4403535e-01   8.9414207e-01   8.4574354e-01   9.0469381e-01   8.9279650e-01   8.6073513e-01   8.4255704e-01   8.1980747e-01   7.6454442e-01   7.2999755e-01   7.1760647e-01   6.3070627e-01   6.4070977e-01   5.7935426e-01   4.8782754e-01   5.1452945e-01   5.2812863e-01   4.7795757e-01   5.6904381e-01   8.1489660e-01   1.0017285e+00   8.0625090e-01   6.4758907e-01   6.3566785e-01   5.7025206e-01   3.8819374e-01   1.8114828e-01   2.8111188e-01   1.7471463e-01   6.1852116e-02   2.1368168e-01   2.2872387e-01   6.3878685e-02  -7.4787094e-03   7.4222344e-02   1.0770482e-01   9.7925260e-02  -1.4010622e-02   9.4220610e-02   7.1778734e-02   1.8890088e-01   5.3427216e-01
  -1.0000000e+00   5.3311732e-01   1.0395197e+00   1.7557696e+00   2.7659477e+00   3.1379215e+00   2.7531900e+00   1.7817734e+00   7.0184315e-01   1.0646099e+00   1.3162977e+00   8.1521107e-01   7.5527104e-01   8.2273259e-01  -3.8172055e-04  -4.1522331e-01  -6.8975931e-01  -9.0282338e-01  -1.0671240e+00  -1.2214746e+00  -1.2095994e+00  -1.3439903e+00  -1.4311564e+00  -1.3340533e+00  -1.4125172e+00  -1.5457133e+00  -1.7149773e+00  -1.6698684e+00  -1.6520390e+00  -1.8121325e+00  -1.8337757e+00  -1.8527079e+00  -1.7751935e+00  -1.8998010e+00  -1.7756002e+00  -1.5719261e+00  -1.3268030e+00  -1.1358556e+00  -9.8164333e-01  -6.2491315e-01  -4.4698160e-01  -2.4584167e-01  -3.5558805e-02   1.7154670e-01   2.4892890e-01   2.5526618e-01   2.5069886e-01   2.8865946e-01   3.9313876e-01   3.0567496e-01   3.4900765e-01   2.7310457e-01   2.0763287e-01   1.0876950e-01   1.5430020e-01   3.3800178e-01   1.3569708e-01   1.8977726e-01   4.0389518e-01   3.0338244e-01   5.1639846e-01   3.4838980e-01   2.7775727e-01   6.4576056e-01   2.7798966e-01   5.1542840e-01   4.8788181e-01   4.2121896e-01   4.8383710e-01   4.2925367e-01   3.9307132e-01   3.1547854e-01   4.1295727e-01   3.5967709e-01   5.2657140e-01   6.1139732e-01   5.2679948e-01   3.5231508e-01   5.8546351e-01   3.3575926e-01   3.5749152e-01   1.4291607e-01   1.9728624e-01   2.2323351e-01   6.0383882e-02   9.1327746e-02   1.0286963e-01   7.9919564e-02   7.6562587e-02   5.8677205e-02   5.5115338e-02   2.4175249e-01   6.9937974e-02   2.3255331e-01   8.2874452e-02   2.6748819e-01   1.4495218e-01
   1.0000000e+00   4.6577266e-01   2.1142584e+00   2.6073044e+00   1.7995800e+00   8.8132815e-01   5.0251064e-01   1.0419075e+00   1.2005564e+00   1.1295043e+00   1.2117074e+00   4.5155534e-01  -3.8084951e-01  -5.6797431e-01  -7.2182442e-01  -8.8240475e-01  -8.8847413e-01  -9.8721578e-01  -1.0982019e+00  -1.1683736e+00  -1.3293297e+00  -1.3309737e+00  -1.4109985e+00  -1.4938742e+00  -1.5858822e+00  -1.8711463e+00  -1.8666451e+00  -1.9100297e+00  -2.1899175e+00  -2.2980981e+00  -2.2380998e+00  -2.2255482e+00  -2.1345596e+00  -1.8799557e+00  -1.6106735e+00  -1.2427392e+00  -8.8880113e-01  -3.5878652e-01  -2.3803087e-02   1.7432464e-01   5.6042377e-01   6.2042463e-01   7.9172558e-01   7.5490884e-01   7.9255746e-01   9.3935959e-01   7.0641036e-01   7.3642988e-01   8.2669468e-01   7.2077185e-01   6.9365008e-01   7.3833497e-01   8.0155218e-01   6.6280786e-01   6.6762952e-01   7.0370705e-01   5.8974935e-01   6.2242969e-01   4.8881482e-01   5.1009997e-01   5.4127420e-01   4.0482450e-01   4.0488487e-01   3.6583516e-01   3.9627529e-01   3.4579286e-01   2.7868808e-01   2.7559614e-01   2.2195430e-01   3.2994877e-01   1.7806352e-01   1.7715459e-01   2.9316207e-01   1.6632991e-01   3.4376929e-01   5.2419047e-01   6.2365953e-01   7.7656076e-01   4.9918000e-01   3.2663994e-01   3.2189008e-01   8.4575465e-02   6.0439507e-02   9.8219477e-02   3.1333540e-02   7.5200333e-02   1.1707121e-01  -1.4477210e-02  -2.6496828e-02   3.0139124e-02  -1.0568237e-02   1.2455247e-01   6.3738698e-02  -8.0612691e-03   7.9776515e-02   2.1816711e-01   3.5710391e-01
   1.0000000e+00   4.6534775e-01   8.6049958e-01   1.2476174e+00   1.9870516e+00   2.2654945e+00   1.6395444e+00   9.3328555e-01   2.5285834e-01  -2.5699658e-01  -6.0432968e-03   1.1954721e-01  -1.0340298e-01   3.4742569e-02   2.1528243e-02  -1.7384474e-01  -3.9922427e-01  -7.5047787e-01  -7.6217279e-01  -8.3220214e-01  -9.6400344e-01  -8.6068270e-01  -8.7614074e-01  -1.0095328e+00  -1.1380701e+00  -1.2213233e+00  -1.2856782e+00  -1.3646118e+00  -1.4739756e+00  -1.6265837e+00  -1.7051476e+00  -1.8183639e+00  -1.9645848e+00  -2.0070487e+00  -2.0391300e+00  -2.0252782e+00  -1.9351980e+00  -1.9553242e+00  -1.8829083e+00  -1.5872931e+00  -1.3123154e+00  -1.0635525e+00  -8.7609134e-01  -6.4841200e-01  -3.0358476e-01  -1.2212478e-01   3.0657501e-03   9.1498918e-03   8.1268905e-02   2.7754440e-01   3.0202262e-01   3.6471820e-01   2.6954038e-01   1.7137908e-01   4.3314535e-01   5.1892430e-01   4.0653348e-01   3.4003295e-01   3.6089865e-01   3.4410792e-01   2.3980316e-01   3.5344265e-01   5.1659516e-01   4.0212719e-01   3.8425069e-01   6.1123510e-01   6.3128643e-01   5.2250270e-01   6.5654667e-01   7.8018606e-01   8.8039722e-01   1.1083572e+00   1.1873636e+00   1.2469601e+00   1.3023589e+00   1.3304858e+00   1.3520720e+00   1.1851110e+00   1.0766714e+00   9.7196291e-01   8.1429786e-01   7.5853690e-01   6.6956674e-01   7.4731963e-01   8.8566401e-01   8.6940672e-01   6.2283187e-01   2.8934060e-01   2.6770119e-01   3.0203998e-01   3.6985735e-01   3.2577056e-01   3.2964142e-02   8.1087390e-02   2.0155412e-01   3.1643336e-01   3.4738726e-01
   1.0000000e+00   3.9138550e-01   1.7239941e+00   2.9399291e+00   3.0112082e+00   2.1449140e+00   6.6535045e-01  -1.0995074e+00  -6.5457967e-01   2.7442388e-01   1.9472952e-01   2.2066570e-01  -2.3272960e-02   3.1428375e-01  -2.8003844e-01  -9.8395084e-01  -6.2100059e-01  -9.7348924e-01  -1.0253369e+00  -8.4685126e-01  -1.2933025e+00  -1.1191060e+00  -1.2835085e+00  -1.4362692e+00  -1.2887936e+00  -1.5721362e+00  -1.6190579e+00  -1.7442997e+00  -1.7656329e+00  -1.9797946e+00  -1.9908815e+00  -1.7447690e+00  -2.1103077e+00  -1.8022265e+00  -1.6869475e+00  -1.5289967e+00  -9.1862581e-01  -9.2503692e-01  -6.5491791e-01  -1.9054035e-01   1.5822514e-01   4.3692250e-01   6.2650819e-01   7.6119042e-01   8.6281597e-01   1.0486919e+00   1.0250040e+00   1.2012496e+00   9.7986705e-01   9.8375011e-01   9.7947176e-01   7.1687158e-01   9.7842835e-01   6.9430189e-01   5.5120309e-01   6.9739460e-01   5.5288373e-01   5.8690224e-01   4.9332512e-01   4.4804676e-01   5.6398653e-01   5.4759124e-01   4.1742685e-01   4.1133923e-01   4.2892711e-01   4.8692874e-01   3.5910134e-01   2.9787423e-01   4.2996129e-01   1.8818616e-01   2.9735146e-01   2.1440555e-01   2.5654324e-01   6.4476505e-01   6.6302041e-01   6.2241002e-01   9.2621830e-01   6.5980963e-01   4.7390372e-01   5.2228034e-01   9.7271337e-02   9.9376388e-02   4.4548697e-04  -1.7390122e-01  -3.6751593e-02  -4.6597364e-02   1.3454916e-01  -1.8533238e-01  -1.9694201e-01  -1.0848931e-02  -8.3848022e-02  -1.4801676e-01  -1.7042965e-01  -1.9805635e-02  -1.5745775e-01  -9.3491421e-02   7.8990310e-02
   1.0000000e+00   5.8968397e-01   1.9842690e+00   3.4949999e+00   2.4300018e+00   2.2080556e+00   1.1824721e+00  -8.6969168e-01  -5.5347535e-01   5.3496219e-01   3.3756494e-01   1.0123388e-01   2.9272761e-01  -4.3278027e-02   2.0984267e-02  -7.7185371e-01  -8.9639769e-01  -6.5300549e-01  -1.1746363e+00  -9.4744575e-01  -1.0003480e+00  -1.3026163e+00  -1.1526983e+00  -1.2976585e+00  -1.4156187e+00  -1.4033284e+00  -1.6284549e+00  -1.6914022e+00  -1.5036730e+00  -1.7719298e+00  -1.8131820e+00  -1.8544211e+00  -1.6935943e+00  -1.7952573e+00  -1.7249407e+00  -1.2414550e+00  -1.2477316e+00  -9.8924967e-01  -6.2310947e-01  -3.7996753e-01   1.2024125e-01   3.1638450e-01   3.6185821e-01   5.3298757e-01   8.5690536e-01   8.7835330e-01   9.0752488e-01   1.1849657e+00   1.0111918e+00   8.7473523e-01   9.1643659e-01   1.0131947e+00   8.7649220e-01   8.2695544e-01   9.5459868e-01   6.5893798e-01   7.9245464e-01   6.0286946e-01   6.9106638e-01   7.3557575e-01   6.7771943e-01   6.1942201e-01   4.2766516e-01   5.9856864e-01   6.9176753e-01   4.1910279e-01   4.9612385e-01   5.5271530e-01   3.3855048e-01   3.2286355e-01   2.2138403e-01   3.7919867e-01   2.4203294e-01   3.1416125e-01   6.6906224e-01   6.6357868e-01   7.1380586e-01   6.5530295e-01   3.7681966e-01   2.0287656e-01   1.4352777e-01   4.5762990e-02  -1.6105387e-01  -1.1697239e-01  -8.6090341e-02  -2.5955029e-01  -1.9490593e-01  -2.9506464e-01  -3.7961997e-01  -3.2642834e-01  -4.4835406e-01  -3.1370803e-01  -3.9244829e-01  -4.9393349e-01  -4.8703479e-01  -5.5024821e-01  -1.1686356e-01
   1.0000000e+00   5.7138805e-01   8.8452680e-01   2.7096404e+00   3.6136917e+00   2.3942264e+00   1.7524188e+00   3.9156481e-01   2.0075130e-01   1.2758028e+00   1.0361823e+00   8.5284057e-01   8.4278385e-01   3.8425294e-01  -3.7084394e-01  -5.3553249e-01  -7.1658542e-01  -8.5034738e-01  -9.2156244e-01  -8.9340905e-01  -9.5054123e-01  -1.1352175e+00  -1.1514591e+00  -1.1761313e+00  -1.3148932e+00  -1.3509847e+00  -1.4365069e+00  -1.6612706e+00  -1.7194177e+00  -1.7705092e+00  -1.8025874e+00  -1.9304247e+00  -1.9539960e+00  -1.8882623e+00  -1.8570967e+00  -1.7533768e+00  -1.5142001e+00  -1.1592284e+00  -8.7459617e-01  -5.9332980e-01  -1.9917726e-01   1.5667429e-01   3.5485334e-01   5.2370217e-01   7.8594365e-01   8.8183886e-01   8.7731447e-01   9.3861292e-01   8.9347987e-01   8.4259177e-01   7.1878089e-01   6.0739246e-01   6.5885804e-01   6.4998451e-01   6.2353068e-01   5.3279371e-01   5.4412500e-01   6.3054430e-01   4.7582082e-01   5.1903360e-01   5.0465047e-01   4.1564481e-01   3.9882699e-01   3.8907594e-01   3.9146643e-01   3.2330904e-01   2.4771917e-01   2.3519879e-01   3.2021892e-01   2.0302484e-01   9.0436158e-02   2.1904758e-01   1.6721075e-01   4.6701811e-02   2.5958312e-01   5.1358198e-01   6.2817094e-01   5.9822253e-01   3.5866989e-01   3.3829374e-01   2.6935595e-01  -5.9596324e-03  -1.7131460e-04  -6.2884739e-02  -1.6485503e-01  -1.9260839e-01  -1.3258830e-01  -1.6072665e-01  -2.0593638e-01  -2.8744148e-01  -2.2798251e-01  -1.5270191e-01  -2.8865068e-01  -2.4638894e-01  -1.7958497e-01  -1.8590604e-01  -6.8481258e-02
  -1.0000000e+00   5.5993409e-01   7.6902644e-01   1.0958605e+00   1.8707357e+00   2.2525407e+00   1.7938850e+00   1.1417774e+00   5.7478855e-01  -1.2848182e-01  -2.9044330e-01  -1.1781587e-01  -3.1484148e-01  -2.3323431e-01  -1.2269841e-01  -1.6272481e-01  -1.8656013e-01  -5.8887263e-01  -7.7606613e-01  -7.5860340e-01  -9.9023098e-01  -1.0353447e+00  -1.0096752e+00  -1.2308257e+00  -1.3417123e+00  -1.3863013e+00  -1.5009298e+00  -1.6079254e+00  -1.7932316e+00  -1.7512963e+00  -1.8797130e+00  -2.0841733e+00  -1.9380774e+00  -2.1147331e+00  -2.1284397e+00  -1.9875907e+00  -2.0290484e+00  -1.7597435e+00  -1.6122895e+00  -1.4576073e+00  -1.1984661e+00  -1.0279260e+00  -7.2216517e-01  -5.2577794e-01  -2.4595961e-01   1.0948701e-01   1.8078623e-01   3.0641227e-01   5.3270969e-01   5.1876840e-01   4.4440426e-01   5.9841435e-01   6.6815438e-01   5.8747806e-01   7.0250092e-01   6.8789684e-01   5.7201137e-01   7.0674663e-01   7.0299340e-01   6.1206434e-01   6.5601679e-01   6.5181643e-01   6.0063723e-01   5.8030933e-01   5.7923461e-01   4.9117159e-01   5.0714148e-01   6.8667313e-01   6.5604017e-01   5.6890027e-01   6.9815024e-01   6.6628874e-01   5.2329711e-01   6.3781129e-01   7.0545223e-01   6.4629491e-01   6.2877514e-01   5.7434436e-01   5.9750921e-01   6.3289625e-01   5.5066322e-01   6.7836173e-01   7.2798791e-01   4.2861507e-01   4.6641190e-01   6.4449594e-01   7.3930477e-01   8.6794068e-01   7.0773670e-01   6.1542688e-01   5.6305380e-01   4.4605603e-01   4.2547748e-01   3.1478177e-01   4.6998982e-01   7.0364171e-01   4.1144370e-01
   1.0000000e+00   8.5606859e-02   2.0033018e-01   4.4254959e-01  -7.4110728e-02  -3.9873263e-01  -7.4501807e-01  -9.4189496e-01  -9.1756009e-01  -8.7399176e-01  -9.3419513e-01  -1.0732258e+00  -1.1763083e+00  -1.5823690e+00  -1.1445534e+00  -1.3344943e+00  -1.9947303e+00  -1.4051448e+00  -1.4698552e+00  -2.4011571e+00  -1.7930655e+00  -2.1171632e+00  -2.5094923e+00  -2.1436528e+00  -2.3202441e+00  -1.9641172e+00  -1.8184396e+00  -1.5769791e+00  -1.2943121e+00  -9.6955160e-01  -3.5619464e-01   2.3396930e-02  -2.0830204e-01   4.5680557e-02   2.9934126e-01   2.8691939e-01   8.5142076e-01   3.3631844e-01   8.0540808e-02   5.0281645e-01   2.3614500e-01   4.8056223e-01   2.1414726e-01   5.1355133e-01   7.4076585e-01   2.8945996e-01   3.9928519e-01   5.1228099e-01   5.4993423e-01   5.4808613e-01   6.4475877e-01   6.7616861e-01   6.3035024e-01   6.1930416e-01   5.2644621e-01   6.1074712e-01   4.5358276e-01   7.3551065e-01   4.4409767e-01   4.5948759e-01   5.1652861e-01   4.5432812e-01   4.3456323e-01   3.2290891e-01   5.9191409e-01   4.8440149e-01   3.4148442e-01   6.3351068e-01   7.4360279e-01   7.7171397e-01   7.8039653e-01   6.4436544e-01   4.9663431e-01   5.7912091e-01   3.3131751e-01   3.4135050e-01   2.9924634e-01   4.2623168e-01   4.2957084e-01   2.3426454e-01   4.2547910e-01   2.6974055e-01   3.6605927e-01   4.1770413e-01   4.0599312e-01   3.7223232e-01   4.0010873e-01   4.4371775e-01   5.8986398e-01   6.5684245e-01   1.0598391e+00   2.1734864e+00   2.3619708e+00   2.0963836e+00   1.2713453e+00   3.3713659e-01   5.9390474e-01
   1.0000000e+00  -8.8079169e-02   1.5605752e-01   1.6035128e+00   2.9809530e+00   2.6943733e+00   2.0361801e+00   1.1366261e-01  -1.4711839e+00   1.7416851e-02   5.1127461e-01   3.2087570e-03   4.7513960e-01   1.2015510e-01  -2.9144555e-01  -6.4413456e-01  -8.3209064e-01  -8.9836085e-01  -8.6357516e-01  -7.8801963e-01  -8.6733977e-01  -1.0536001e+00  -1.0446194e+00  -1.1228087e+00  -1.4085798e+00  -1.5626684e+00  -1.6153400e+00  -1.7103063e+00  -1.9675102e+00  -2.0857554e+00  -2.0956076e+00  -2.0107156e+00  -2.1025010e+00  -2.0472850e+00  -1.7798123e+00  -1.5602883e+00  -1.3395939e+00  -1.0339659e+00  -6.0788598e-01  -1.7648910e-01   8.3550221e-02   2.9518197e-01   6.7103893e-01   8.7683267e-01   9.6933528e-01   9.7587780e-01   1.0833139e+00   1.0161510e+00   9.9108620e-01   9.3147417e-01   8.7623508e-01   9.3072762e-01   6.4645369e-01   6.8975511e-01   7.8345092e-01   5.5072411e-01   6.0577667e-01   5.6559343e-01   5.8751566e-01   5.8272453e-01   4.1676267e-01   4.4885521e-01   4.7547624e-01   4.8373114e-01   4.7276744e-01   4.3547477e-01   5.3159386e-01   4.2420896e-01   2.5310186e-01   3.2490242e-01   3.5563943e-01   3.0530178e-01   2.7126510e-01   4.6286379e-01   7.1939065e-01   8.8729936e-01   7.9913648e-01   7.6821524e-01   7.1580219e-01   3.4386953e-01   1.8377270e-01   1.2142045e-01  -7.1496633e-02  -1.1881777e-01  -3.1619463e-02  -6.1518826e-02  -4.8540598e-02   6.9990419e-02   7.1385628e-02  -1.0831069e-02  -1.1875472e-01  -2.7527131e-02  -6.3227063e-02  -1.2199058e-01   1.8781647e-02  -3.8154473e-02  -3.7016044e-03
  -1.0000000e+00   8.6278066e-01   1.3209292e+00   1.8796900e+00   2.4597327e+00   2.7039762e+00   2.6255609e+00   2.5423065e+00   2.3932316e+00   1.9359774e+00   1.3121806e+00   7.7592851e-01   3.5139858e-01   9.6854689e-02   5.1060255e-02  -4.9176655e-02  -3.4655151e-01  -5.1085686e-01  -3.2479790e-01  -8.7656671e-02  -4.7907909e-02  -7.9252830e-02  -6.9970984e-02  -1.1066186e-01  -2.5118726e-01  -4.2966585e-01  -5.6987795e-01  -5.9461159e-01  -5.3377910e-01  -5.3366049e-01  -6.3704818e-01  -7.1840764e-01  -7.4486854e-01  -8.4907546e-01  -1.0445251e+00  -1.1717314e+00  -1.1724665e+00  -1.1680473e+00  -1.2601015e+00  -1.4003106e+00  -1.4968115e+00  -1.5308552e+00  -1.5624937e+00  -1.6270044e+00  -1.6505967e+00  -1.5612989e+00  -1.4343318e+00  -1.3887173e+00  -1.4041068e+00  -1.3812526e+00  -1.3078113e+00  -1.2169334e+00  -1.0927381e+00  -9.3064173e-01  -7.9126859e-01  -6.9812922e-01  -5.5915806e-01  -3.3774158e-01  -1.7252192e-01  -1.6980185e-01  -1.7856535e-01  -7.4975153e-03   2.3016415e-01   3.0172527e-01   2.3515750e-01   2.3663401e-01   3.3233806e-01   3.8880628e-01   3.7980747e-01   3.9875499e-01   5.0238191e-01   6.2175743e-01   6.3728765e-01   5.4470068e-01   4.9480710e-01   5.4178887e-01   5.2360493e-01   3.9746490e-01   3.7124313e-01   4.9892224e-01   5.8663415e-01   5.9739560e-01   6.3001226e-01   5.8114232e-01   3.7090768e-01   2.3670287e-01   3.2416991e-01   4.1731241e-01   3.9449358e-01   4.1796993e-01   5.1700008e-01   5.1952393e-01   4.4922436e-01   5.0662613e-01   6.6404584e-01   6.5311769e-01   3.9124200e-01
  -1.0000000e+00   6.6077834e-01   7.8703910e-01   1.2010623e+00   2.2060852e+00   2.2694559e+00   1.4551775e+00   7.7735494e-01   6.3461287e-02  -3.4341922e-01  -3.0430161e-01  -1.7267406e-01  -2.2026867e-01  -4.0444746e-01  -3.0888490e-01  -3.3487637e-01  -2.5117899e-01  -6.7633099e-01  -1.3248846e+00  -9.0520771e-01  -1.0817584e+00  -1.4870078e+00  -1.2916932e+00  -1.2275011e+00  -1.2497451e+00  -1.7138081e+00  -1.9219664e+00  -1.7754372e+00  -1.9532735e+00  -2.0189643e+00  -1.9566189e+00  -1.9406427e+00  -1.8622560e+00  -2.0494958e+00  -2.0497934e+00  -1.6343925e+00  -1.7057993e+00  -1.6328461e+00  -9.3361314e-01  -9.6972325e-01  -9.2027773e-01  -2.1707401e-01  -2.3154776e-01  -1.3140703e-01  -7.8626909e-02   1.0485730e-05   6.2166174e-01   4.0144251e-01   2.9333126e-01   7.1454306e-01   5.4479361e-01   4.2092994e-01   7.4314976e-01   6.8046346e-01   3.8419170e-01   6.2541826e-01   6.3934408e-01   4.9795745e-01   6.8535539e-01   4.8803167e-01   5.0614958e-01   8.1493716e-01   8.4079661e-01   8.4354489e-01   6.6216882e-01   6.0457253e-01   9.2594665e-01   1.0761371e+00   9.2011947e-01   8.4305908e-01   9.3813927e-01   9.3769351e-01   6.9718494e-01   6.5629835e-01   6.7775399e-01   5.8330643e-01   8.0017883e-01   7.2755410e-01   4.4902745e-01   6.2229839e-01   5.7828829e-01   3.7784653e-01   6.0214545e-01   5.9995044e-01   4.3848686e-01   3.6422965e-01   2.6171780e-01   4.7454369e-01   5.5131368e-01   5.7975026e-01   5.6213433e-01   2.6106759e-01   2.2942017e-01   2.2269406e-01   1.8811170e-01   3.7941186e-01   3.2272573e-01
  -1.0000000e+00   1.9175620e+00   2.3772484e+00   2.3291479e+00   2.3580870e+00   2.2860929e+00   2.6011213e+00   2.1746643e+00   8.4643642e-01   9.0623900e-02  -1.2106542e-01  -4.0025827e-01  -6.0610019e-01  -7.1170231e-01  -8.5560743e-01  -9.0578907e-01  -9.5508605e-01  -1.1049520e+00  -1.1551642e+00  -1.1296698e+00  -1.1640980e+00  -1.2645178e+00  -1.3334580e+00  -1.3060475e+00  -1.2869534e+00  -1.2974743e+00  -1.3349720e+00  -1.4381593e+00  -1.5583545e+00  -1.6743717e+00  -1.6690496e+00  -1.5773900e+00  -1.6185453e+00  -1.6086723e+00  -1.5035489e+00  -1.4069847e+00  -1.1904006e+00  -1.0374300e+00  -8.9143692e-01  -5.8780849e-01  -4.0888244e-01  -2.2793923e-01   1.1075462e-01   3.5777338e-01   5.0794357e-01   5.8366669e-01   5.3148964e-01   5.1103091e-01   6.1506117e-01   6.9404617e-01   6.8682811e-01   6.7271985e-01   6.2184389e-01   5.1353490e-01   4.6677107e-01   4.9489695e-01   4.9941397e-01   4.4164564e-01   3.6126588e-01   4.0683036e-01   4.9343188e-01   4.3366811e-01   4.2783646e-01   4.7225759e-01   4.3237199e-01   5.0855931e-01   6.2593824e-01   6.3051392e-01   6.8496935e-01   8.2725036e-01   9.0068331e-01   7.7587705e-01   5.7470313e-01   5.4267984e-01   6.5399883e-01   7.2316311e-01   6.4744924e-01   5.0528850e-01   3.8128163e-01   1.7624517e-01   1.5811691e-03  -2.4710555e-02  -7.6202486e-02  -1.2519229e-01  -1.5932352e-01  -2.2696433e-01  -1.9530853e-01  -1.7505793e-01  -2.4154804e-01  -2.1784334e-01  -1.7567373e-01  -2.2183492e-01  -2.2255405e-01  -1.9139426e-01  -1.0761844e-01   1.1672472e-01   9.8142295e-02
  -1.0000000e+00   7.0677900e-01   6.8580632e-01   6.5167529e-01   1.2827006e+00   1.9827605e+00   1.9082054e+00   1.5776849e+00   1.6373827e+00   1.5005650e+00   7.4891961e-01   3.2790026e-02  -1.9184691e-01  -1.5008001e-01  -1.1303130e-01  -2.3795880e-01  -5.0125173e-01  -5.9887101e-01  -4.2348763e-01  -3.6078304e-01  -6.1929058e-01  -8.1507508e-01  -7.2600164e-01  -6.3491632e-01  -7.1648173e-01  -9.0861093e-01  -1.0484650e+00  -1.0229033e+00  -1.0771734e+00  -1.2603176e+00  -1.2611787e+00  -1.2878764e+00  -1.4842868e+00  -1.3813882e+00  -1.2316889e+00  -1.5613066e+00  -1.8312884e+00  -1.7514231e+00  -1.7784926e+00  -1.8151996e+00  -1.6952356e+00  -1.7006044e+00  -1.7383027e+00  -1.6109544e+00  -1.4605021e+00  -1.3408294e+00  -1.2316889e+00  -1.0789370e+00  -8.0595759e-01  -6.4172042e-01  -6.3398716e-01  -3.9434623e-01  -3.7705055e-02   1.0267382e-03  -6.8111141e-02   6.0623028e-02   2.2365446e-01   3.0454752e-01   3.2751354e-01   3.0122516e-01   3.2133359e-01   3.9774788e-01   4.5432531e-01   5.1206669e-01   5.2416971e-01   4.4918033e-01   4.3799376e-01   5.3821657e-01   5.9367549e-01   5.5049702e-01   4.9607597e-01   4.8844732e-01   5.5246736e-01   6.7868526e-01   7.2335640e-01   6.6151032e-01   7.3487274e-01   8.6625075e-01   7.2971436e-01   5.9440405e-01   8.3891742e-01   1.0873876e+00   1.0017633e+00   9.6261760e-01   1.0737731e+00   8.6129456e-01   6.2317862e-01   9.5685646e-01   1.1281851e+00   7.6777451e-01   9.0429141e-01   1.3107944e+00   1.1237268e+00   1.0904008e+00   1.3107944e+00   8.0703710e-01   1.4191352e-01
   1.0000000e+00   8.3027511e-01   1.5740392e+00   2.0308007e+00   1.9090934e+00   1.2589242e+00   5.0268598e-01  -1.4395110e-01   1.7252408e-01   5.9796879e-01   4.2608301e-01   6.5922690e-01   6.9615174e-01   4.8177840e-01   1.6821418e-01  -5.8363345e-01  -7.6568318e-01  -9.5885583e-01  -9.6712065e-01  -7.5632030e-01  -9.3165007e-01  -1.2177129e+00  -1.2834500e+00  -1.2855708e+00  -1.4371846e+00  -1.5740631e+00  -1.6400071e+00  -1.6541038e+00  -1.8384378e+00  -2.1389090e+00  -2.2048105e+00  -2.2484673e+00  -2.3046269e+00  -2.2316483e+00  -2.1088564e+00  -1.9531228e+00  -1.8742710e+00  -1.5708927e+00  -1.2333415e+00  -1.0351735e+00  -5.5473678e-01  -3.3055917e-01  -1.9685165e-01   2.4201489e-01   3.7050774e-01   4.1383902e-01   5.8401250e-01   6.3831011e-01   6.5356353e-01   5.8496027e-01   5.9186300e-01   6.7056847e-01   6.7419519e-01   6.5668948e-01   5.8672146e-01   5.3854550e-01   6.0808589e-01   7.0970687e-01   6.0568376e-01   6.3800423e-01   6.8871068e-01   5.0695707e-01   6.4685599e-01   6.0225910e-01   5.2989622e-01   5.3598903e-01   4.7247986e-01   5.6252940e-01   4.9957325e-01   6.3125338e-01   5.5074150e-01   5.7643684e-01   6.1601239e-01   5.4173649e-01   7.7762952e-01   8.6396615e-01   8.4421959e-01   8.2261719e-01   6.6275471e-01   6.2996846e-01   3.9057838e-01   2.7330490e-01   2.8225743e-01   1.9125198e-01   4.7536819e-01   3.1386641e-01   1.6328673e-01   1.8253511e-01   1.4801366e-01   3.5776730e-01   3.5302604e-01   2.0821063e-01   2.2755385e-01   3.3805789e-01   2.8075295e-01   5.2007063e-01   6.8048583e-01
   1.0000000e+00   2.3115346e-01   1.5228599e+00   2.9568155e+00   1.5944337e+00   1.6469891e+00   3.8599557e-01  -1.5245517e+00  -2.4131550e-01   6.0543375e-01   1.3952734e-01   2.1060329e-01   4.4792623e-01  -5.7635160e-01  -8.7788835e-01  -7.3011615e-01  -1.4087019e+00  -1.2535762e+00  -1.0442411e+00  -1.4221410e+00  -1.3172042e+00  -1.3177734e+00  -1.5376348e+00  -1.3056402e+00  -1.4101758e+00  -1.8755354e+00  -1.6975597e+00  -1.7357886e+00  -2.0123656e+00  -1.8644696e+00  -1.9556470e+00  -1.7929893e+00  -1.9513781e+00  -1.7351307e+00  -1.5172137e+00  -1.1411322e+00  -1.0310683e+00  -1.0748102e+00  -3.6601896e-01  -2.3307056e-01   2.9769044e-02   3.8665855e-01   4.3959421e-01   6.8293758e-01   8.5679737e-01   9.4000202e-01   8.1581457e-01   1.0176920e+00   1.1332421e+00   7.8334969e-01   8.3052880e-01   8.2410396e-01   7.1917570e-01   7.7437547e-01   5.5406370e-01   6.3827099e-01   7.6900529e-01   5.6539508e-01   7.5839216e-01   6.4690864e-01   6.1801787e-01   8.4432764e-01   5.9588488e-01   7.3142001e-01   6.0771213e-01   6.8047882e-01   7.5005543e-01   1.7071857e-01   5.5763188e-01   5.6125025e-01   4.2617373e-01   5.6260243e-01   3.4650044e-01   8.8747524e-01   7.9108873e-01   9.7825971e-01   1.1466371e+00   5.6776527e-01   5.5798277e-01   5.0240527e-01   3.7442934e-01   2.4533978e-01   1.7536214e-01   5.5166427e-02   3.2002905e-02   8.7669144e-02  -6.0396983e-04   1.5307756e-01  -5.4235174e-02  -4.1637299e-02   1.0905815e-01  -1.5166988e-01   4.5550888e-02  -8.1951176e-02  -2.3501286e-01   2.4308695e-01   2.0365377e-01
   1.0000000e+00   1.8372760e+00   2.7664855e+00   2.0085606e+00   1.4621088e+00   3.9826061e-01   8.9087986e-01   1.3132057e+00   8.9511430e-01   1.1363781e+00   5.5658571e-01  -1.5403742e-01  -3.0764653e-01  -4.5418913e-01  -7.1033597e-01  -6.4488676e-01  -7.8902452e-01  -8.7381552e-01  -1.0598572e+00  -1.1969449e+00  -1.2685010e+00  -1.5412340e+00  -1.6733893e+00  -1.8079130e+00  -2.1330310e+00  -2.3429571e+00  -2.3985182e+00  -2.5606070e+00  -2.6498044e+00  -2.4531850e+00  -2.2072750e+00  -1.8966293e+00  -1.5077871e+00  -9.2782315e-01  -6.2774308e-01  -2.4013488e-01   1.8053239e-01   2.7030872e-01   4.4189322e-01   5.5784369e-01   6.1444359e-01   6.2870935e-01   5.9608782e-01   5.2228116e-01   5.0744280e-01   4.3358358e-01   5.2869376e-01   6.2654482e-01   4.4268536e-01   4.8476449e-01   6.4344391e-01   6.1711209e-01   5.6903974e-01   5.6233441e-01   5.6459387e-01   5.6652117e-01   5.6015556e-01   4.9571453e-01   5.7403288e-01   3.6950058e-01   4.6328355e-01   4.1309271e-01   3.1331061e-01   4.2879368e-01   4.0858846e-01   3.2295905e-01   3.0127987e-01   3.7358260e-01   2.7371006e-01   3.2961518e-01   2.9071014e-01   2.9873772e-01   2.9203512e-01   1.2449381e-01   2.1414429e-01   2.1988241e-01   3.5379744e-01   7.2686296e-01   5.9867502e-01   4.8036371e-01   4.6737068e-01   2.6986635e-01   1.3849611e-01   5.5265448e-02   1.5637095e-01   1.2092981e-02   6.7297564e-03   1.4415209e-01  -7.1147174e-02  -4.0017417e-02   4.7248659e-02   4.3925805e-02  -2.3283388e-03   5.0661317e-02   1.6827172e-01   4.2472653e-02   8.6801895e-02
  -1.0000000e+00   1.0832881e+00   1.5470300e+00   1.0616474e+00  -5.7400580e-01  -8.2536893e-01  -1.2138107e+00  -1.5939865e+00  -1.7101337e+00  -1.7125671e+00  -1.9524916e+00  -2.4166774e+00  -2.3308669e+00  -2.6703373e+00  -2.8395457e+00  -2.7588256e+00  -2.8155168e+00  -1.9570365e+00  -1.5277585e+00  -8.3487457e-01   8.1664050e-02   6.2664826e-01   7.7799985e-01   1.0254729e+00   9.9513930e-01   8.7222813e-01   7.8699609e-01   6.6598191e-01   5.9878545e-01   4.3527795e-01   4.2813780e-01   4.2853906e-01   4.2396567e-01   3.3986719e-01   3.1660748e-01   1.2750888e-01   2.6991393e-01  -6.5142587e-03   2.0403790e-01  -2.1702558e-02   2.2231237e-01   1.3985478e-01  -1.5150553e-01   1.7925628e-01  -1.3910809e-02  -5.2342552e-02  -1.2825696e-02   5.5887308e-02  -8.8709326e-03   2.0992399e-01   6.4228445e-02   1.0625521e-01   6.6235564e-02   1.0834292e-01   5.5965316e-02   4.4673525e-02   9.9891025e-02   1.6048549e-02   7.0867822e-02   7.8137447e-02   1.3066020e-01   2.5107199e-01   1.7260484e-01   2.7422900e-01   2.7451349e-01   1.3703077e-01   1.4488635e-01   3.2760607e-02   1.2100038e-01   2.2744249e-01   2.0412602e-01   3.9760163e-01   2.4831167e-01   2.5104547e-01   2.6249651e-01   8.3685814e-02   1.9170103e-01   4.3009770e-01   6.1294665e-01   6.8168945e-01   2.4840556e-01   3.3630608e-01   3.5416388e-02   2.5993086e-02   1.2136751e-01   2.7288318e-01   1.3494584e-01   1.4185368e-01   2.1084105e-01   2.0215627e-01   1.9760704e-01   4.4576304e-01   1.2961841e+00   2.7626006e+00   2.7476851e+00   9.2683544e-01   1.5011220e-01
   1.0000000e+00   1.0379714e+00   1.3215896e+00   1.4640647e+00   2.0595600e+00   2.7697641e+00   3.0756739e+00   2.6892398e+00   2.0649812e+00   1.5416372e+00   1.0061187e+00   2.9589163e-01  -1.4982764e-01  -4.1504005e-02   1.1439181e-01  -8.0505171e-02  -2.0856820e-01   4.7874640e-02   1.9271238e-01  -1.3858314e-01  -4.6967404e-01  -4.7508564e-01  -5.0408329e-01  -6.4475438e-01  -6.3562396e-01  -5.8317734e-01  -6.3654288e-01  -6.6866443e-01  -7.3299248e-01  -9.1078576e-01  -9.9070531e-01  -9.5871500e-01  -1.0860789e+00  -1.2953652e+00  -1.2633313e+00  -1.1365542e+00  -1.2965409e+00  -1.5495272e+00  -1.5083785e+00  -1.4098384e+00  -1.5575063e+00  -1.6882769e+00  -1.6162618e+00  -1.5453373e+00  -1.5335003e+00  -1.4744507e+00  -1.3990499e+00  -1.3561406e+00  -1.2927868e+00  -1.1535809e+00  -9.5927580e-01  -7.9752771e-01  -7.1120035e-01  -6.0885443e-01  -3.7971777e-01  -1.2139335e-01  -6.2695947e-02  -1.0218966e-01   8.3110801e-02   3.2678526e-01   2.8692565e-01   2.0146050e-01   2.8897452e-01   3.1218974e-01   2.8900412e-01   3.5423636e-01   3.2891396e-01   3.2967934e-01   5.5011105e-01   6.0088909e-01   4.0683532e-01   4.7198199e-01   6.7440032e-01   5.5634221e-01   3.4787623e-01   3.7566627e-01   5.2800945e-01   6.7464963e-01   7.2859209e-01   6.7899108e-01   7.0495344e-01   7.4810709e-01   5.8052293e-01   3.7968715e-01   3.6926979e-01   3.9036392e-01   3.8668382e-01   4.9460244e-01   6.0142333e-01   5.5631296e-01   4.7360469e-01   4.7809125e-01   4.4832993e-01   4.4162097e-01   5.2470294e-01   6.3276301e-01   4.4701801e-01
   1.0000000e+00   3.0918726e-01   1.3356134e+00   2.9713573e+00   4.1105660e+00   2.5899520e+00   5.9588268e-01  -9.0857797e-01  -9.5236393e-01   3.8433414e-01   4.9653049e-01   1.8876174e-01  -1.8092084e-02  -3.5778497e-02  -4.3788683e-02  -4.7558298e-01  -5.9456484e-01  -6.8198578e-01  -8.0053155e-01  -7.0994721e-01  -1.1346445e+00  -1.0809364e+00  -9.0870417e-01  -9.7524198e-01  -1.3945351e+00  -1.4813599e+00  -8.5212115e-01  -1.5160528e+00  -1.9550019e+00  -1.5997168e+00  -1.5092707e+00  -1.8025204e+00  -1.5527083e+00  -1.3712990e+00  -1.6379640e+00  -1.2486114e+00  -7.5947828e-01  -7.4836928e-01  -3.9485207e-01  -6.7017518e-02   6.9544731e-02   5.6266712e-01   5.3533583e-01   4.7610255e-01   1.2287688e+00   1.0894927e+00   9.2315122e-01   1.1173662e+00   8.9569554e-01   1.0062187e+00   9.5265292e-01   8.3835226e-01   9.8305113e-01   6.4308110e-01   7.4132431e-01   1.1019626e+00   4.7613552e-01   3.2422243e-01   1.0115386e+00   8.5205500e-01   4.5905431e-01   5.2912948e-01   6.7030924e-01   5.1348096e-01   6.5114678e-01   5.1364271e-01   9.6409881e-02   5.0216073e-01   4.8455791e-01   2.2915293e-01   1.2521759e-01  -6.7015910e-02   1.5147650e-01   2.0295379e-01   2.9864282e-01   7.2961523e-01   4.1286892e-01   3.3085062e-01   6.8638981e-01   4.9434185e-02   1.7630551e-01  -9.1357624e-02  -6.5114305e-01   9.8258994e-02  -7.0064516e-01  -1.8526963e-01  -1.8926225e-01  -7.4196999e-01  -6.1691746e-01  -5.1673403e-01  -3.2896218e-01  -4.2115230e-01  -5.8629334e-01  -9.5375258e-01  -4.1799006e-01  -2.2878306e-01  -8.1309534e-01
   1.0000000e+00   1.1990016e+00   1.7377959e+00   2.0043458e+00   2.3153024e+00   2.1712273e+00   1.5987905e+00   1.0605047e+00   6.5000944e-01  -2.2424838e-02  -3.7234745e-01   7.5418434e-02   3.2077583e-01  -1.7792747e-01  -3.5865345e-01   4.2769603e-02   1.0092820e-01  -2.5883886e-01  -5.4557146e-01  -7.4616119e-01  -8.4101830e-01  -8.0007864e-01  -8.8016630e-01  -1.0435205e+00  -9.4523389e-01  -7.3182488e-01  -8.8573572e-01  -1.2796206e+00  -1.3630377e+00  -1.2144529e+00  -1.3091011e+00  -1.4928957e+00  -1.3460665e+00  -1.0989923e+00  -1.2258577e+00  -1.5834313e+00  -1.6751788e+00  -1.4768563e+00  -1.3846222e+00  -1.4951748e+00  -1.5233104e+00  -1.3800682e+00  -1.3017556e+00  -1.3931876e+00  -1.4646537e+00  -1.3561480e+00  -1.1403059e+00  -9.5593895e-01  -8.0598528e-01  -6.1670003e-01  -4.4468045e-01  -3.6888095e-01  -2.4699200e-01  -1.8737843e-02   1.1157460e-01   1.7432826e-01   3.6334181e-01   5.2346562e-01   5.4071352e-01   6.2219885e-01   7.4463578e-01   7.2880228e-01   6.9653037e-01   7.6357897e-01   8.3763059e-01   8.8066174e-01   8.7576856e-01   7.8729260e-01   7.0909305e-01   7.1624411e-01   6.9764039e-01   5.8886732e-01   5.3088227e-01   5.8348959e-01   5.9343911e-01   5.5460805e-01   6.2407938e-01   7.2539189e-01   7.2508203e-01   7.2696490e-01   7.7200520e-01   8.0090710e-01   8.4680351e-01   8.6337057e-01   8.3095194e-01   8.8040615e-01   9.3341216e-01   8.2641936e-01   8.1684035e-01   1.1668514e+00   1.4442117e+00   1.1383720e+00   6.4387147e-01   2.7302138e-01  -3.9750115e-01  -1.1390418e+00  -8.3194071e-01
   1.0000000e+00   8.4383430e-01   2.5647645e+00   3.3431272e+00   2.5918108e+00   1.9899142e+00   4.4174264e-01   3.5640833e-01   1.2834468e+00   8.2081191e-01   5.6567350e-01   3.1938812e-01   1.5537814e-02  -1.4017007e-01  -1.6033261e-01  -2.1442211e-01  -3.4322826e-01  -6.4143584e-01  -7.7483614e-01  -7.5436096e-01  -1.0014329e+00  -1.2484669e+00  -1.2074929e+00  -1.3944600e+00  -1.5708632e+00  -1.5503129e+00  -1.7025778e+00  -1.7617107e+00  -1.9063019e+00  -2.0251202e+00  -1.9891328e+00  -2.1750486e+00  -2.1747529e+00  -1.9095347e+00  -1.7570956e+00  -1.4710978e+00  -1.1371702e+00  -7.2890365e-01  -1.8120011e-01   1.4304575e-01   4.3073350e-01   6.9722405e-01   7.6751216e-01   8.7736854e-01   9.3257346e-01   8.5493573e-01   7.8680101e-01   8.1841172e-01   8.1701732e-01   6.9404898e-01   5.8248250e-01   6.0044550e-01   6.1669407e-01   6.0167227e-01   6.1894159e-01   5.6969869e-01   4.4695554e-01   3.2713152e-01   4.5097386e-01   4.5908165e-01   3.2002413e-01   3.4839708e-01   4.0818659e-01   3.1444215e-01   2.5370435e-01   4.0733175e-01   3.5195393e-01   2.0562496e-01   2.9859778e-01   2.4782942e-01   2.4708095e-01   2.3061234e-01   1.2441488e-01   4.1299360e-01   4.9256506e-01   4.8699514e-01   6.4942309e-01   3.8106080e-01   2.5005876e-01   1.6176728e-01  -7.8092758e-02  -9.9280945e-02  -1.6719066e-01  -2.2659964e-01  -3.5911074e-01  -2.2647839e-01  -1.5403691e-01  -2.4396924e-01  -2.4276035e-01  -3.5648789e-01  -2.4567248e-01  -1.8487849e-01  -2.7734381e-01  -1.0510265e-01  -1.6977436e-01  -2.3764313e-02   2.5873182e-01
   1.0000000e+00   1.3984722e+00   2.8747708e+00   3.4534283e+00   2.8979189e+00   1.2600432e+00   1.7333181e-01   1.2892934e+00   1.4700538e+00   1.0283981e+00   1.3331515e+00   8.7775790e-01   1.3769432e-01  -5.3790388e-01  -5.3873860e-01  -7.5247795e-01  -8.5124951e-01  -8.7406414e-01  -9.8542464e-01  -9.2481279e-01  -1.1423109e+00  -1.1989013e+00  -1.3274471e+00  -1.3253523e+00  -1.3118421e+00  -1.6152854e+00  -1.4893921e+00  -1.5192434e+00  -1.6435679e+00  -1.7651363e+00  -1.7808627e+00  -1.7693679e+00  -1.7036462e+00  -1.5808381e+00  -1.5144970e+00  -1.2562319e+00  -8.4451015e-01  -5.8471624e-01  -2.5497409e-01   9.4084758e-02   3.2433591e-01   5.5107838e-01   7.4528092e-01   9.5069877e-01   9.3071939e-01   9.5464920e-01   9.3944269e-01   8.8432477e-01   7.7201014e-01   7.2589135e-01   6.8655497e-01   5.1253385e-01   5.0943770e-01   5.6239388e-01   5.0984199e-01   5.1744012e-01   6.3854110e-01   5.9637104e-01   5.1730340e-01   4.2445349e-01   3.8003208e-01   4.6634920e-01   4.9547786e-01   3.4917531e-01   2.8875307e-01   3.9152232e-01   2.6706048e-01   1.3009224e-01   1.3547225e-01   1.4690210e-01   2.1992705e-01   5.8654254e-02   5.6372273e-02   8.6485371e-02   8.1060454e-02   3.6814576e-01   4.2225387e-01   3.2815171e-01   9.7204519e-02   9.3596469e-02   1.7122378e-01  -7.5630537e-02  -2.2009723e-01  -3.8431352e-01  -1.1452093e-01  -3.1720837e-01  -5.1161624e-01  -4.0624220e-01  -5.2575455e-01  -4.3942227e-01  -3.9849500e-01  -3.6673933e-01  -3.9919810e-01  -4.0110910e-01  -3.7107683e-01  -4.5118047e-01  -1.0021497e-01
  -1.0000000e+00   1.1136848e+00   1.2759515e+00   1.1717696e+00   1.5545506e+00   2.2805574e+00   2.6366145e+00   2.5146246e+00   2.3631699e+00   2.2908442e+00   1.9977034e+00   1.4460902e+00   8.9958497e-01   4.8563996e-01   2.6313326e-01   2.9406487e-01   3.4376334e-01   1.2968127e-01  -1.3711442e-01  -1.3280653e-01  -2.1203208e-04   9.8817709e-03  -9.6064399e-02  -2.5735378e-01  -4.3236708e-01  -5.1327196e-01  -4.9664463e-01  -5.2650745e-01  -6.2988083e-01  -7.1908856e-01  -7.9905176e-01  -9.2787733e-01  -1.0341605e+00  -1.0101813e+00  -9.5694064e-01  -1.0624701e+00  -1.2500013e+00  -1.3195625e+00  -1.3409790e+00  -1.4703282e+00  -1.5992998e+00  -1.6095968e+00  -1.6075118e+00  -1.6499077e+00  -1.6682428e+00  -1.6649397e+00  -1.6204273e+00  -1.4843869e+00  -1.4045185e+00  -1.4872706e+00  -1.4781004e+00  -1.1803313e+00  -8.4553996e-01  -7.3088890e-01  -7.0337790e-01  -5.6484376e-01  -3.5516238e-01  -1.8654530e-01  -5.3823743e-02   7.3487655e-02   1.5092643e-01   1.8914477e-01   2.5183877e-01   2.8538033e-01   2.4813057e-01   2.8988220e-01   4.4070419e-01   4.7102845e-01   3.8613676e-01   4.2230345e-01   4.9573157e-01   4.3639150e-01   4.1457686e-01   4.6795906e-01   3.4147110e-01   1.4351733e-01   2.0515967e-01   3.8156602e-01   3.9731845e-01   3.8625482e-01   4.8875603e-01   5.9378758e-01   6.4134859e-01   6.1041713e-01   4.3416825e-01   2.5075548e-01   3.0207927e-01   4.8435699e-01   4.7408666e-01   3.2389267e-01   3.8720001e-01   5.7590077e-01   4.2619681e-01   7.7526796e-02   1.4854868e-01   4.7963844e-01   3.5869955e-01
  -1.0000000e+00   2.3182077e+00   2.1397723e+00   1.7942428e+00   2.3445082e+00   1.7244001e+00   4.3150114e-01  -4.6493276e-01  -5.4241432e-01  -8.3061992e-01  -1.0304621e+00  -1.0085366e+00  -1.1021802e+00  -1.2180437e+00  -1.4014420e+00  -1.4139842e+00  -1.5972161e+00  -1.5951558e+00  -1.6620810e+00  -1.7522677e+00  -1.7730320e+00  -1.8930211e+00  -1.9964000e+00  -2.0150844e+00  -1.9543972e+00  -1.9917178e+00  -1.7743523e+00  -1.6854017e+00  -1.5907730e+00  -1.2452911e+00  -8.3688913e-01  -5.0086307e-01  -1.7639789e-01   2.9573971e-01   4.3734757e-01   6.8310889e-01   9.4412037e-01   1.0149309e+00   1.1787161e+00   1.0307682e+00   1.1340155e+00   1.1034208e+00   1.0138814e+00   8.3077624e-01   8.5890163e-01   7.1828765e-01   8.4246549e-01   7.2874428e-01   6.9399081e-01   6.7370002e-01   6.6087870e-01   6.8798483e-01   5.3086131e-01   5.8514143e-01   5.3566934e-01   5.9422713e-01   2.9636702e-01   3.3528204e-01   4.6133220e-01   3.3880822e-01   2.7371213e-01   3.3858363e-01   4.0207336e-01   2.5174685e-01   3.3942136e-01   1.6636575e-01   1.2388623e-01   2.8512037e-01   6.1394392e-02   2.3649060e-01   4.7822144e-01   5.1324236e-01   7.1127693e-01   6.4604118e-01   5.1639063e-01   4.3384229e-01   1.4031974e-01   4.3500662e-02   1.2525496e-01  -4.2819092e-02  -2.6119278e-01  -3.8989788e-02   5.6067503e-03  -6.5313223e-02  -1.0326394e-01  -2.0858581e-01  -1.0717359e-01  -9.9291982e-02  -2.3994788e-01  -6.5850438e-02  -9.0294413e-02  -2.3489981e-01  -3.2726877e-02  -1.0266846e-01  -6.4538765e-02   2.8500798e-01   4.7091430e-01
   1.0000000e+00   2.3953288e+00   3.2836971e+00   2.9185984e+00   2.2790724e+00   1.3932101e+00   5.9204362e-01   4.4003474e-02   1.1027605e-01   1.9821254e-01  -1.1563777e-02   2.3423599e-02   2.3073940e-01   2.6553835e-01  -1.2758292e-02  -5.4509781e-01  -6.7987629e-01  -6.8834857e-01  -8.8596588e-01  -7.6514215e-01  -7.4203011e-01  -8.9423145e-01  -8.4096703e-01  -9.4464485e-01  -1.0277772e+00  -8.7630050e-01  -9.4337974e-01  -1.1446141e+00  -1.2123907e+00  -1.3656036e+00  -1.4738265e+00  -1.4376218e+00  -1.6150668e+00  -1.7579095e+00  -1.8037791e+00  -1.8862005e+00  -1.7157575e+00  -1.6622751e+00  -1.7559916e+00  -1.5452774e+00  -1.3495277e+00  -1.1727089e+00  -8.5319675e-01  -6.9565434e-01  -6.1530260e-01  -4.0289409e-01  -2.3116115e-01  -1.3831581e-02   2.1217697e-01   1.5261597e-01   3.4363292e-01   5.7655582e-01   4.4157153e-01   5.6860661e-01   4.8610606e-01   4.5244988e-01   8.4930170e-01   4.7190121e-01   2.9797681e-01   6.5326878e-01   1.7103482e-01  -6.7739431e-02   3.6776239e-01   4.1515125e-01   2.7954934e-01   3.1923027e-01   3.8973131e-01   3.6861998e-01   4.4662737e-01   6.2430584e-01   6.3196034e-01   7.6893741e-01   1.0582381e+00   1.0761224e+00   1.1212512e+00   1.3442518e+00   1.2499929e+00   1.0466347e+00   1.0931659e+00   9.1598542e-01   5.3523954e-01   5.3367827e-01   4.9414563e-01   2.3635268e-02  -7.4234368e-02   2.9127406e-01   2.4966594e-01  -4.9051062e-02  -9.9084780e-02   2.7990872e-02   1.4135330e-01   8.5649959e-02   5.3042892e-03   1.4987519e-01   1.0350999e-01   7.2659649e-02   2.1594169e-01
