# Supplementary material for: Domain Selection for Gaussian Process Data: An Application to Electrocardiogram Signals
Source: Biom J. 2024 Nov 28;66(8):e70018. doi: 10.1002/bimj.70018 (PMC11604031; doi:10.1002/bimj.70018)
Supplement: Supplementary file 1 — Supporting Information [file BIMJ-66-e70018-s001.zip › KL4GP-Reproducibility/Data/ECG200_TRAIN.txt]

  -1.0000000e+00   5.0205548e-01   5.4216265e-01   7.2238348e-01   1.4288852e+00   2.1365158e+00   2.2811490e+00   1.9362737e+00   1.4688900e+00   1.0088451e+00   3.8028224e-01  -2.9677967e-01  -5.1392868e-01  -2.5564469e-01  -1.0720254e-01  -2.8782655e-01  -4.1800901e-01  -3.1916313e-01  -2.6037870e-01  -3.5035721e-01  -5.0548599e-01  -7.1088709e-01  -8.2391982e-01  -8.9970154e-01  -1.1539497e+00  -1.2298306e+00  -1.0440910e+00  -1.2020312e+00  -1.3921949e+00  -1.1301083e+00  -1.1798666e+00  -1.6492718e+00  -1.7265754e+00  -1.6083704e+00  -1.6628022e+00  -1.6506724e+00  -1.6973094e+00  -1.8386968e+00  -1.8025962e+00  -1.7805361e+00  -1.8251665e+00  -1.6447633e+00  -1.4238097e+00  -1.3921949e+00  -1.3604156e+00  -1.2001781e+00  -9.1863234e-01  -6.8591581e-01  -6.6794346e-01  -5.1272154e-01  -1.0169069e-01   6.3954259e-02   8.2614311e-02   2.3760718e-01   1.7479318e-01   1.2320539e-01   5.0339420e-01   6.8387020e-01   4.7499476e-01   5.3279711e-01   7.2354995e-01   6.6441980e-01   6.4793559e-01   7.5705403e-01   7.3207160e-01   6.2021499e-01   6.0629677e-01   6.7795016e-01   6.8908363e-01   5.9880728e-01   5.4264656e-01   5.8180737e-01   6.3063068e-01   6.6441980e-01   6.8631780e-01   6.5738251e-01   6.5088944e-01   7.2173837e-01   7.3970645e-01   6.9148052e-01   6.9522947e-01   7.5011450e-01   8.5384485e-01   9.1601888e-01   8.2774969e-01   8.8090557e-01   1.0888307e+00   9.3104294e-01   6.1029836e-01   6.3889427e-01   6.8467857e-01   5.8323764e-01   6.4052167e-01   7.0858515e-01   7.0501088e-01   7.1381545e-01   4.3376464e-01
   1.0000000e+00   1.4764690e-01   8.0466840e-01   3.6777149e-01   2.4389371e-01   2.6613882e-02  -2.7440211e-01   9.6730583e-02  -7.4773064e-01  -1.6097771e+00  -1.1795931e+00  -1.0559264e+00  -1.1287774e+00  -6.8603867e-01  -7.9878866e-01  -1.7142791e+00  -1.6498584e+00  -1.0326988e+00  -1.4239179e+00  -1.7824333e+00  -1.0251257e+00  -1.7989086e+00  -1.7936136e+00  -1.0854783e+00  -1.5743899e+00  -1.0360595e+00  -2.1300210e+00  -2.0386213e+00  -5.5012730e-02  -1.1401949e+00  -7.0427521e-01   4.8723084e-02  -4.7585411e-01   5.2586518e-01   2.4477767e-01   6.7993176e-01   9.2860120e-01   5.7304095e-01   1.2316066e+00   1.0433243e+00   1.5802281e+00   1.2905714e+00   7.5051788e-01   9.7756667e-01   1.1415881e+00   1.5299044e+00   8.4768163e-01   7.6676040e-01   5.6568218e-01   1.0846257e+00   1.0573685e+00   5.0308411e-01   9.5328821e-01   4.5419824e-01   1.1989698e+00   8.4971989e-01  -1.3771474e-01   6.3112045e-01   6.9407501e-01   5.1507095e-01   5.5922940e-01   5.5571200e-01   4.6969403e-01   3.8882121e-01   3.4312937e-01   5.3559788e-01   9.0070837e-01   6.5684587e-01   6.9003294e-01   9.5259630e-01   5.4776991e-01  -1.6769268e-01   1.1531941e-02  -1.7648785e-01  -2.7770647e-01  -2.2483592e-01  -9.1072293e-01  -3.7931787e-02   7.1667671e-02  -1.0489198e+00  -6.3621758e-01  -3.8663674e-01  -5.0751228e-01  -7.1665590e-01  -4.6375771e-01  -4.6044227e-01  -7.7079245e-01  -5.3350348e-01  -4.0022810e-01   1.7608413e-01   1.1117680e+00   2.4384282e+00   2.7348886e+00   1.7360544e+00   3.6856551e-02  -1.2650744e+00  -2.0802439e-01
  -1.0000000e+00   3.1664616e-01   2.4319908e-01   3.7047144e-01   1.0637381e+00   1.6781871e+00   1.7595575e+00   1.6977172e+00   1.6121590e+00   1.1681877e+00   4.9995704e-01  -2.2362533e-02  -2.3531816e-01  -1.1827251e-01  -7.1027356e-02  -3.2298644e-01  -4.3356208e-01  -3.1865971e-01  -2.9565486e-01  -4.1773284e-01  -6.8247969e-01  -8.8183977e-01  -8.4332048e-01  -8.8365177e-01  -1.0300185e+00  -1.0552655e+00  -1.1686368e+00  -1.3639905e+00  -1.3376111e+00  -1.2612936e+00  -1.4097822e+00  -1.6345041e+00  -1.7032377e+00  -1.6770249e+00  -1.7826278e+00  -1.9968716e+00  -2.0563716e+00  -1.9378809e+00  -1.8794116e+00  -1.9154266e+00  -1.8455069e+00  -1.6581350e+00  -1.5094832e+00  -1.3934261e+00  -1.2328683e+00  -1.0243483e+00  -7.6864001e-01  -5.1129373e-01  -3.0956399e-01  -1.3196163e-01   3.5054082e-02   1.4215881e-01   2.2580665e-01   3.4369036e-01   4.2858907e-01   4.6956770e-01   5.6978192e-01   6.7566632e-01   6.9988535e-01   7.3256075e-01   7.7166520e-01   7.3812943e-01   7.2369950e-01   8.0687593e-01   8.7898449e-01   8.5579127e-01   8.0638433e-01   7.9250094e-01   8.0381413e-01   7.8193839e-01   7.0043908e-01   7.3595994e-01   8.6416166e-01   7.0766984e-01   4.5875614e-01   6.0014556e-01   8.2513646e-01   8.0003425e-01   7.6282112e-01   7.5544283e-01   6.5376588e-01   5.2644092e-01   4.7733909e-01   5.7494596e-01   6.9842456e-01   7.2241431e-01   7.7159793e-01   7.6422904e-01   6.1062146e-01   5.5290034e-01   5.6678608e-01   6.0400236e-01   7.7706781e-01   8.1234542e-01   7.4884814e-01   8.1804204e-01   5.3934704e-01
  -1.0000000e+00   1.1688741e+00   2.0759008e+00   1.7601405e+00   1.6064459e+00   1.9490456e+00   1.3028421e+00   4.5933154e-01   5.1641212e-01   8.5217953e-01   9.8922717e-01   8.2125349e-01   5.7644764e-01   7.4308944e-01   8.5297020e-01   3.0745835e-01  -1.3039065e-01  -6.2199969e-02  -1.0072696e-01  -2.3281819e-01  -2.3446477e-01  -2.1475573e-01  -2.3041257e-01  -2.2755149e-01  -2.3100238e-01  -4.6347873e-01  -7.2421462e-01  -7.8788488e-01  -9.8668657e-01  -1.2246720e+00  -1.2881418e+00  -1.3641481e+00  -1.4282213e+00  -1.5017669e+00  -1.6480837e+00  -1.7058362e+00  -1.6867905e+00  -1.7057193e+00  -1.7776833e+00  -1.8693132e+00  -1.8583761e+00  -1.7377167e+00  -1.7291486e+00  -1.7281054e+00  -1.5460373e+00  -1.4591025e+00  -1.4107518e+00  -1.1634273e+00  -9.0741874e-01  -7.1621062e-01  -5.8176337e-01  -4.4252605e-01  -2.0704617e-01  -2.6462658e-02   1.1703627e-01   2.2063662e-01   2.6431516e-01   4.0505498e-01   4.6497434e-01   4.3416264e-01   4.8680720e-01   4.3938773e-01   3.6961087e-01   4.1314866e-01   3.9789470e-01   3.1876371e-01   2.6371736e-01   2.8886308e-01   3.5824403e-01   3.2673714e-01   2.2921539e-01   2.0441776e-01   2.4438588e-01   2.6263199e-01   2.4388475e-01   2.2750228e-01   2.4578495e-01   2.3295916e-01   1.6461077e-01   1.7153767e-01   1.6669037e-01   9.9141394e-02   1.4693663e-01   1.3341444e-01   1.2529443e-01   2.0271343e-01   1.8640913e-01   4.1900645e-01   7.2388755e-01   1.3239469e+00   2.1364876e+00   1.7465965e+00   1.4702205e+00   1.8935123e+00   1.2569493e+00   8.0040658e-01   7.3153981e-01
   1.0000000e+00   6.4865752e-01   7.5202595e-01   2.6362312e+00   3.4557156e+00   2.1181574e+00   5.2062024e-01  -1.8862656e-01   7.8081841e-01   9.3377469e-01   7.0140202e-01   1.0061330e+00   3.9578379e-01  -3.6970304e-01  -7.3820206e-01  -7.2908415e-01  -9.0693968e-01  -8.7096235e-01  -1.0602170e+00  -1.1979584e+00  -9.8160194e-01  -1.2724972e+00  -1.2873802e+00  -1.2766979e+00  -1.5397017e+00  -1.3466101e+00  -1.5352169e+00  -1.7634184e+00  -1.6888209e+00  -1.8093685e+00  -1.8638914e+00  -1.9944534e+00  -1.8898102e+00  -1.9257132e+00  -1.8336293e+00  -1.6618298e+00  -1.3425104e+00  -1.0113174e+00  -6.7271665e-01  -2.1615671e-01   5.2871572e-02   5.6208966e-01   7.0087985e-01   9.4692677e-01   1.0049973e+00   1.0275423e+00   1.1916636e+00   9.6885533e-01   8.4461754e-01   7.7949209e-01   7.4393800e-01   6.7335291e-01   5.0527636e-01   6.6254685e-01   6.0770289e-01   5.4610457e-01   6.8716257e-01   5.4300417e-01   4.5314766e-01   4.8578457e-01   4.4067902e-01   5.3915332e-01   3.6957146e-01   3.7731573e-01   4.7011338e-01   3.2144799e-01   3.2551344e-01   2.5125875e-01   2.7057110e-01   2.7716131e-01   1.5517117e-01   1.2095431e-01   3.2639509e-01   4.7395183e-01   5.9473611e-01   6.9819946e-01   8.2678088e-01   5.7516625e-01   4.0119607e-01   3.4996612e-01   1.4805279e-01  -3.3206288e-02  -1.1426641e-01   1.2034538e-01  -2.2010169e-01  -1.5122608e-01  -7.7444659e-02  -9.7868776e-02  -1.3678697e-01  -3.4023669e-01  -8.9441428e-02  -8.0297278e-02  -1.9258444e-01  -3.0470444e-01  -4.5455625e-01   3.1459000e-01   5.8218950e-01
   1.0000000e+00   4.0473265e-01   1.2808587e+00   2.5151479e+00   1.2995187e+00   1.4534323e+00   4.7427508e-01  -1.3965619e+00  -6.4708079e-01   4.3194510e-01   1.3244512e-01  -4.0660902e-01   2.3056633e-01  -1.2135267e-01  -9.1863980e-01  -1.2467709e+00  -1.3483736e+00  -1.1902833e+00  -1.0112698e+00  -2.0039201e+00  -1.3270367e+00  -9.7603428e-01  -1.8636169e+00  -1.4876914e+00  -1.6161399e+00  -1.9575634e+00  -1.7006637e+00  -1.5184788e+00  -1.8975843e+00  -2.1771748e+00  -1.8727894e+00  -1.7752905e+00  -1.6681586e+00  -1.9333433e+00  -1.4896118e+00  -1.1507331e+00  -1.0781561e+00  -7.7372316e-01  -5.2022070e-01  -2.0525277e-01  -2.6608191e-02   2.9905385e-01   1.9431966e-01   7.0179318e-01   6.7189094e-01   8.5378659e-01   6.7685205e-01   8.9891601e-01   7.7225822e-01   6.4986310e-01   6.3881629e-01   6.7025023e-01   1.0374359e+00   4.3305326e-01   6.5715862e-01   5.2901327e-01   5.6207051e-01   1.0283513e+00  -1.9686467e-02   1.1777618e+00   8.4790423e-01   1.6943202e-01   6.7343368e-01   6.3526470e-01   7.4822003e-01   6.4016663e-01   5.9131589e-01   4.3168075e-01   7.1749974e-01   5.9541636e-01   4.5848779e-01   4.8356648e-01   6.5571268e-01   4.9079447e-01   1.0668703e+00   9.2914878e-01   9.3902615e-01   1.3121779e+00   5.8060433e-01   5.7095928e-01   5.2277452e-01   4.4632254e-01   6.2068220e-01   4.9713371e-02   2.6985630e-01   4.1891845e-01  -6.4345669e-02   3.7646912e-01   2.7781111e-01   2.2567582e-01   1.5909081e-01   4.0835397e-01   5.4001519e-01  -2.7791159e-02   2.0347623e-01   3.4696389e-01   3.3918469e-01
  -1.0000000e+00   1.2050062e+00   2.0318554e+00   2.4472937e+00   2.7394479e+00   2.7458899e+00   2.2763553e+00   1.5253659e+00   7.6059655e-01   1.8844767e-01  -2.9051462e-02  -4.9523678e-02  -2.0996418e-01  -3.7415034e-01  -2.4863758e-01  -9.5016682e-02  -9.9479162e-02  -1.2141585e-01  -3.5854858e-01  -7.3913476e-01  -7.8765165e-01  -7.0894109e-01  -7.5975595e-01  -7.4105769e-01  -8.8170685e-01  -1.0189060e+00  -5.8138267e-01  -3.5899328e-01  -9.2421814e-01  -1.0948085e+00  -6.6136445e-01  -7.8512404e-01  -1.2881566e+00  -1.3345034e+00  -1.2677910e+00  -1.5021425e+00  -1.6399716e+00  -1.5339625e+00  -1.5668570e+00  -1.7309945e+00  -1.7196664e+00  -1.6684945e+00  -1.7355071e+00  -1.6472869e+00  -1.3875588e+00  -1.3096055e+00  -1.3196536e+00  -1.1003919e+00  -9.0045831e-01  -9.3434224e-01  -7.6519269e-01  -3.1750385e-01  -1.2712004e-01  -1.2393914e-01   9.4417909e-02   2.8842606e-01   2.6134707e-01   2.8973234e-01   4.0727778e-01   4.3663741e-01   4.4930812e-01   5.7086672e-01   7.1117799e-01   6.7270791e-01   5.0102225e-01   5.0474276e-01   6.4409530e-01   5.6934210e-01   4.0637792e-01   4.5022584e-01   5.1752375e-01   5.0276501e-01   5.7193338e-01   6.3469281e-01   6.4930910e-01   7.0308117e-01   5.8769289e-01   3.5519900e-01   3.9096336e-01   5.5882641e-01   6.1100820e-01   6.9257515e-01   7.9444623e-01   8.9688657e-01   1.0514822e+00   9.3911560e-01   5.5574150e-01   4.4731137e-01   5.6464150e-01   4.8760026e-01   4.2100331e-01   5.4976604e-01   5.0546320e-01   2.8184434e-01   3.4683145e-01   5.2637517e-01   2.2788969e-01
  -1.0000000e+00   5.9824137e-01   1.0987288e+00   1.6835287e+00   2.4789134e+00   2.8024127e+00   2.4386960e+00   1.7176569e+00   1.0093086e+00   2.5735084e-01  -2.2155853e-01  -1.3558175e-01  -1.9126870e-01  -3.0697176e-01  -1.6764052e-01  -9.8005103e-02  -5.6259596e-02  -3.2340000e-01  -6.3018110e-01  -5.6971894e-01  -7.0940747e-01  -7.5032305e-01  -6.7332704e-01  -9.8010141e-01  -1.2071136e+00  -1.1813802e+00  -1.0263965e+00  -1.2994876e+00  -1.9288823e+00  -1.9076361e+00  -1.8688252e+00  -1.9906124e+00  -2.0116357e+00  -2.4026522e+00  -2.1440318e+00  -1.6618146e+00  -1.9393573e+00  -1.8722725e+00  -1.5546911e+00  -1.3011939e+00  -1.0164506e+00  -9.7927654e-01  -7.0625453e-01  -3.0337161e-01  -1.2646325e-02   1.6967300e-01   9.1329657e-02   2.5028041e-01   3.8726526e-01   2.5792917e-01   4.2929196e-01   5.1751195e-01   4.0467528e-01   5.1198192e-01   5.7732858e-01   5.2189259e-01   5.5256222e-01   6.0213932e-01   5.4817524e-01   4.1385248e-01   3.7404084e-01   5.1866444e-01   5.5101816e-01   4.1477723e-01   4.8080068e-01   5.9543525e-01   5.6873712e-01   7.2196906e-01   8.4312816e-01   6.1682650e-01   6.0801778e-01   7.7629989e-01   6.1682123e-01   5.9952044e-01   6.8892604e-01   5.3072740e-01   5.4462062e-01   6.5981978e-01   5.6485534e-01   4.7263422e-01   4.5420433e-01   4.0649302e-01   3.1572594e-01   1.5547546e-01   1.5012374e-01   3.5439193e-01   3.7869259e-01   3.9462999e-01   5.2578220e-01   2.7934800e-01  -6.9657784e-02   2.7543961e-02   1.5302475e-01   4.2231911e-02   1.3426885e-01   2.9615038e-01   6.2931820e-02
   1.0000000e+00   3.2800826e-01   1.2102222e+00   2.5976534e+00   2.2107785e+00   1.6216664e+00  -2.3932105e-01  -1.5987116e+00  -6.0213646e-01  -8.6603370e-02   2.6581391e-02  -3.0304941e-01  -3.7246008e-01  -2.7912982e-01  -9.4947081e-01  -9.6408630e-01  -9.5486094e-01  -1.2032956e+00  -1.3401393e+00  -1.3715076e+00  -1.1738752e+00  -1.4189553e+00  -1.5592412e+00  -1.3084412e+00  -1.8123748e+00  -1.6991330e+00  -1.5041931e+00  -2.0016292e+00  -1.8574369e+00  -1.9543183e+00  -1.7167091e+00  -2.1675454e+00  -1.6748811e+00  -1.8145649e+00  -1.5073572e+00  -9.9970388e-01  -1.0499143e+00  -5.1484779e-01  -2.9834696e-01   1.2887592e-01   3.7943089e-01   4.7460243e-01   6.0646546e-01   1.0355295e+00   9.0760360e-01   1.0428804e+00   9.1986476e-01   1.1408321e+00   8.5017406e-01   7.8688814e-01   1.0158116e+00   7.8087507e-01   8.0101238e-01   6.5621393e-01   6.9618190e-01   6.7790021e-01   9.0150874e-01   6.5491565e-01   8.1448478e-01   8.5914247e-01   6.8344701e-01   6.4021189e-01   7.9177879e-01   5.6013986e-01   6.3391226e-01   7.7200739e-01   4.1966977e-01   6.3479984e-01   5.3577461e-01   3.2129593e-01   4.8255678e-01   5.7630614e-01   2.8996466e-01   6.8976896e-01   8.5559866e-01   7.5653094e-01   8.6012922e-01   7.2387774e-01   4.4588590e-01   5.2091469e-01   5.9710275e-01   4.1582105e-03   1.8873901e-01   3.5839279e-01  -1.6948401e-01   3.1336029e-01   1.2599111e-01  -4.6115194e-02   9.9801472e-02  -5.2888490e-02   1.1905553e-01   6.1988986e-02  -6.0122169e-02  -3.0952939e-02   1.1111590e-03   2.2771811e-01   2.3970956e-01
   1.0000000e+00   1.6682060e+00   2.8481734e+00   2.5169776e+00   2.1727729e+00   7.2046706e-01   7.2537573e-01   1.6386019e+00   1.2929038e+00   1.6095656e+00   1.3950340e+00   1.4928020e-01  -3.3322555e-01  -4.5278197e-01  -7.8508967e-01  -8.2853298e-01  -8.2657129e-01  -9.7349672e-01  -1.1701115e+00  -1.1505492e+00  -1.2575322e+00  -1.4203531e+00  -1.4845900e+00  -1.4657847e+00  -1.3779393e+00  -1.6042484e+00  -1.7756386e+00  -1.7615261e+00  -2.0809162e+00  -2.2271070e+00  -1.9578960e+00  -2.1089526e+00  -1.8940800e+00  -1.8003226e+00  -1.4642350e+00  -1.0480598e+00  -8.9517518e-01  -4.9069907e-01  -1.7316799e-02   2.0345441e-01   2.7883112e-01   6.7502424e-01   6.5510886e-01   6.8048762e-01   7.1907747e-01   7.2019000e-01   6.5602258e-01   5.3604253e-01   6.6836543e-01   6.8619346e-01   5.5904631e-01   5.6085022e-01   6.5964585e-01   7.0940886e-01   6.1547611e-01   6.3125517e-01   5.6741509e-01   4.0070829e-01   4.5704242e-01   5.0830249e-01   4.1179677e-01   4.0052745e-01   3.6189013e-01   2.6791711e-01   3.2174868e-01   2.6268828e-01   2.2581812e-01   2.5668612e-01   1.4650693e-01   1.2344467e-01   1.0569229e-01   1.9601456e-01   6.4346360e-02   8.0597760e-02   3.3326736e-01   2.9294268e-01   3.8261291e-01   6.8150760e-01   6.1509956e-01   3.2699335e-01   1.6549400e-01   9.6225520e-02   1.8381314e-02  -3.6049008e-02  -2.2687817e-02  -6.1312772e-03  -1.4322565e-02  -1.5436469e-01  -1.7805312e-02  -7.5062626e-03   5.3624637e-03  -2.6597446e-02  -4.8192086e-02  -3.2347036e-02  -2.1405366e-01   5.6030870e-02   1.4788919e-01
   1.0000000e+00   4.8223006e-01   9.8683211e-01   1.4437677e+00   2.1864284e+00   2.5175393e+00   1.8786550e+00   1.0926861e+00   3.5257487e-01  -2.9388443e-01  -1.1538824e-01   3.2008756e-01   2.0484042e-01   9.9060040e-02   2.2945554e-01   2.4823268e-01   1.8641973e-01  -1.8922971e-01  -5.3960038e-01  -4.5736717e-01  -5.5985517e-01  -6.8034464e-01  -5.3120819e-01  -5.5707366e-01  -7.0828793e-01  -7.9252432e-01  -8.0892495e-01  -8.9253087e-01  -1.1835253e+00  -1.3928976e+00  -1.4238268e+00  -1.6533368e+00  -1.8563520e+00  -1.8704229e+00  -2.2614426e+00  -2.4536070e+00  -2.2074149e+00  -2.2577907e+00  -2.1794258e+00  -1.9632911e+00  -1.8399026e+00  -1.5235893e+00  -1.3561556e+00  -1.0186789e+00  -4.7368223e-01  -3.4465464e-01  -1.7375591e-01   2.0482204e-01   2.9904266e-01   3.1969949e-01   5.8913940e-01   7.8199311e-01   6.5391305e-01   6.4801647e-01   8.1655292e-01   7.8281835e-01   7.7050817e-01   8.2553256e-01   6.7838148e-01   5.3792373e-01   5.3594711e-01   5.6489515e-01   5.5414680e-01   4.8341517e-01   4.3787624e-01   4.0430356e-01   3.9575539e-01   4.8234983e-01   5.1771464e-01   4.7598645e-01   5.3858068e-01   6.3027485e-01   6.1814456e-01   6.6434330e-01   8.6471428e-01   1.1087905e+00   1.2390306e+00   1.0899692e+00   8.4222734e-01   9.3301907e-01   8.9372385e-01   4.0913431e-01   2.9969234e-01   3.5868333e-01   1.6955164e-01   2.8576098e-01   3.2195206e-01   3.3172873e-02   6.8894041e-03  -5.7385843e-02  -3.0633237e-01  -6.7410530e-02   2.2519356e-01   6.9386880e-02   5.8976001e-02   2.0719931e-01   1.3314702e-01
   1.0000000e+00   2.7482721e-01   4.8103668e-01   9.1926414e-01   1.5386127e+00   2.0466195e+00   2.2471427e+00   1.8813336e+00   1.2234635e+00   5.8100914e-01  -1.3895524e-02   7.5209638e-02   3.2472237e-01  -9.9837700e-02  -1.6934754e-01   2.7368262e-03  -6.8218734e-02  -2.6885261e-01  -8.7451394e-01  -9.6353972e-01  -6.3926924e-01  -9.7817777e-01  -1.0722797e+00  -8.4334825e-01  -1.1584434e+00  -1.2610084e+00  -1.1861971e+00  -1.4552122e+00  -1.6929553e+00  -1.9015054e+00  -1.6818440e+00  -1.5709794e+00  -2.0163766e+00  -2.1418538e+00  -2.0269626e+00  -1.9896808e+00  -1.8154790e+00  -2.0673586e+00  -2.1749792e+00  -1.5897112e+00  -1.3725735e+00  -1.2477559e+00  -8.8125119e-01  -6.8724760e-01  -4.0212389e-01  -2.0059631e-01  -7.1597842e-02   3.1612797e-02   8.0364427e-02   2.1287398e-01   3.3540640e-01   4.7743425e-01   5.3826973e-01   4.8987919e-01   5.1794475e-01   5.3220601e-01   4.8414343e-01   4.8955919e-01   5.1085975e-01   4.2388961e-01   4.9546141e-01   7.0477360e-01   5.6084504e-01   4.3955004e-01   5.8182821e-01   6.1366758e-01   6.3757675e-01   6.6634325e-01   6.3429892e-01   6.5031586e-01   7.0749353e-01   7.6192815e-01   7.5524205e-01   7.8469797e-01   9.1912440e-01   9.6093655e-01   9.1454644e-01   9.9706479e-01   1.0213727e+00   8.3071642e-01   7.5422812e-01   7.3992558e-01   5.3291993e-01   4.4239105e-01   5.0658326e-01   4.4782721e-01   4.2828057e-01   4.3737808e-01   3.4221930e-01   3.8030214e-01   3.6825288e-01   2.5368051e-01   2.9288411e-01   2.9816396e-01   3.1718010e-01   4.2303507e-01   2.6151674e-01
   1.0000000e+00  -7.0630453e-01  -2.2618127e-01   2.1619952e-01  -3.1772657e-01  -6.4897192e-01  -1.2193491e+00  -1.5242950e+00  -1.5080601e+00  -1.5508989e+00  -1.6004537e+00  -1.6891668e+00  -1.3953936e+00  -1.4708313e+00  -1.5817696e+00  -1.3080662e+00  -1.3220377e+00  -1.3201542e+00  -1.3945806e+00  -1.2384409e+00  -1.3179835e+00  -1.4283442e+00  -1.3303188e+00  -1.3595008e+00  -1.3505409e+00  -1.4492425e+00  -1.4248941e+00  -1.2990896e+00  -1.1066066e+00  -9.7070858e-01  -7.8746971e-01  -4.0474516e-01  -2.3162907e-01  -6.7758632e-02   1.4492215e-01   4.2255456e-01   5.3402642e-01   3.5755296e-01   5.2821483e-01   4.6175680e-01   3.6351216e-01   3.1356600e-01  -2.3153428e-02   2.4231850e-01  -2.3966644e-03   7.9621215e-03   2.5180826e-02  -4.6041074e-02   3.1519173e-01   2.1896092e-01   3.0766391e-01   5.3138597e-01   4.1760631e-01   4.8482066e-01   5.6905186e-01   7.0470753e-01   6.7666848e-01   6.3186926e-01   8.0665436e-01   6.7985002e-01   5.7379448e-01   6.9169559e-01   7.0951523e-01   6.8260676e-01   6.0653853e-01   6.2393644e-01   5.3698955e-01   7.9352766e-01   1.1080892e+00   1.0154766e+00   1.1737391e+00   6.7925679e-01   5.7059741e-01   4.8242833e-01   3.3532385e-01   4.1549700e-01   2.6353051e-01   2.6492582e-01   1.9964877e-01   2.2967746e-01   3.2640105e-01   2.0278218e-01   1.8153191e-01   2.3192633e-01   3.8609804e-01   2.6526622e-01   2.4689965e-01   3.3816714e-01   1.2088731e-01   3.3196993e-01   6.4158999e-01   1.5313945e+00   3.1248400e+00   3.3320526e+00   2.6537407e+00   1.1553846e+00  -3.6681942e-01
   1.0000000e+00   9.8754646e-01   2.8132911e+00   3.8502628e+00   2.3797891e+00   1.6998137e+00   7.8576335e-02  -5.9667118e-01   8.2701885e-01   8.7119579e-01   8.0990883e-01   8.4297108e-01   6.0561297e-01   8.9042884e-02  -5.9212075e-01  -6.4018804e-01  -5.8381473e-01  -1.0218130e+00  -8.7248309e-01  -9.7818045e-01  -1.0883289e+00  -1.0609642e+00  -1.2332062e+00  -1.3973797e+00  -1.4201622e+00  -1.2854148e+00  -1.6192753e+00  -1.6767422e+00  -1.5017018e+00  -1.6669005e+00  -1.8556772e+00  -1.9268678e+00  -1.5274143e+00  -1.6123279e+00  -1.6619347e+00  -1.2214505e+00  -1.0313656e+00  -5.6222713e-01  -1.4094272e-01  -4.4415415e-02   4.0790194e-01   6.4344005e-01   5.2700599e-01   9.6391793e-01   1.1173067e+00   8.6714949e-01   1.1099007e+00   9.4822195e-01   9.0597994e-01   8.0929904e-01   8.6301340e-01   7.6800848e-01   5.7859233e-01   8.3727355e-01   4.2243563e-01   5.5999064e-01   7.4246549e-01   5.5067561e-01   5.2511349e-01   6.3924848e-01   4.7647589e-01   3.9718967e-01   5.4513339e-01   3.3303310e-01   3.6683921e-01   4.4647151e-01   7.8466812e-02   2.0627515e-01   3.3430092e-01   1.0823433e-01   3.4538347e-03   2.8080629e-02   2.8769202e-01   2.4131422e-01   6.9449025e-01   6.7393263e-01   4.9159487e-01   5.0706390e-01   1.0098599e-01   2.5562729e-01  -8.0152137e-02  -4.0710484e-01  -1.7139404e-01  -4.4053475e-01  -3.2062696e-01  -3.7312979e-01  -4.2548927e-01  -2.4189468e-01  -6.9143558e-01  -4.0364135e-01  -2.9384537e-01  -5.5917840e-01  -1.9439362e-01  -5.5988427e-01  -7.0637758e-01  -3.0707688e-01  -2.2249628e-01
  -1.0000000e+00   5.0112303e-01   7.2913063e-01   8.3374023e-01   1.2557705e+00   2.0013616e+00   2.5040332e+00   2.4541953e+00   2.2203273e+00   2.1224353e+00   1.9165236e+00   1.3821329e+00   7.3544948e-01   2.2085538e-01  -4.8817320e-02   5.8893288e-02   3.7064182e-01   3.5392528e-01  -5.6939609e-02  -2.7014949e-01  -3.0288404e-02   1.8392629e-01   3.4146417e-02  -1.8551869e-01  -1.7694110e-01  -1.4088564e-01  -3.3827446e-01  -5.6327929e-01  -5.3183852e-01  -3.9902793e-01  -4.7085456e-01  -6.9888015e-01  -8.6421976e-01  -9.2543852e-01  -9.2040642e-01  -8.8177787e-01  -9.4323662e-01  -1.2015819e+00  -1.4695271e+00  -1.4963980e+00  -1.4124957e+00  -1.5678100e+00  -1.9120904e+00  -1.9972442e+00  -1.7388993e+00  -1.5818148e+00  -1.7165980e+00  -1.7979588e+00  -1.6296142e+00  -1.4509832e+00  -1.4278371e+00  -1.4234267e+00  -1.3124234e+00  -1.1325473e+00  -9.2964111e-01  -7.1796579e-01  -5.3865342e-01  -4.1701616e-01  -2.9451916e-01  -1.3417765e-01  -2.9799267e-02  -4.7161714e-02  -5.9706364e-02   8.7574776e-02   2.9597052e-01   3.5727159e-01   3.0529841e-01   3.5967970e-01   5.3631147e-01   6.0598555e-01   5.2141357e-01   4.9248463e-01   5.6384421e-01   5.4869950e-01   4.5977545e-01   5.3210383e-01   7.5307517e-01   8.4651787e-01   7.5513610e-01   6.9976801e-01   7.3676406e-01   6.5962871e-01   4.5889683e-01   4.2427792e-01   5.7514723e-01   5.5918781e-01   3.5328436e-01   3.5801630e-01   6.0588882e-01   7.1096266e-01   6.1971023e-01   5.6493009e-01   5.5611367e-01   5.6181896e-01   6.5818662e-01   6.3971097e-01   2.4261796e-01
   1.0000000e+00   2.2487902e+00   3.5350384e+00   2.8882737e+00   2.7209197e+00   8.6212017e-01   3.7557710e-01   1.6392038e+00   1.2831241e+00   1.1570711e+00   1.1850721e+00   5.9537694e-01  -5.1508710e-02  -4.3380888e-01  -3.7916601e-01  -5.2318316e-01  -7.1830401e-01  -7.1356612e-01  -8.2040631e-01  -8.5969474e-01  -1.0077108e+00  -1.1345552e+00  -1.0714557e+00  -1.1277623e+00  -1.3159615e+00  -1.5013693e+00  -1.5051951e+00  -1.6538586e+00  -1.8809025e+00  -1.8100991e+00  -1.8814254e+00  -1.9864112e+00  -1.9802986e+00  -1.7677252e+00  -1.4316559e+00  -1.2489468e+00  -9.2451407e-01  -4.9763379e-01  -1.5127407e-01   1.9643811e-01   3.6145691e-01   5.2481618e-01   7.8185211e-01   8.5574991e-01   8.6800457e-01   8.2624508e-01   7.8078015e-01   7.2518763e-01   6.5159462e-01   6.5550067e-01   5.2495374e-01   5.6875127e-01   7.2005592e-01   5.7296030e-01   5.0084141e-01   4.9535629e-01   5.1489919e-01   5.1638070e-01   4.0598206e-01   4.2214327e-01   4.1079177e-01   3.1947160e-01   3.1647894e-01   3.0740853e-01   2.5230219e-01   9.8817208e-02   5.8965974e-02   1.4112748e-01   7.4438681e-02   1.0571305e-02   1.8008545e-02   6.0328220e-02  -5.2835382e-03  -3.9992762e-02   8.5052042e-02   2.3214528e-01   3.8484877e-01   4.0289912e-01   3.9355616e-01   2.4032629e-01   5.3103837e-02  -1.5459353e-02  -1.9510253e-01  -1.9249284e-01  -3.4953564e-01  -4.3444403e-01  -2.3053023e-01  -2.7959324e-01  -3.9912965e-01  -3.5639212e-01  -2.5185433e-01  -3.1717097e-01  -3.5169056e-01  -2.5222444e-01  -2.7543840e-01  -2.9134662e-01  -2.0508485e-01
   1.0000000e+00   3.1930911e-01   2.0916954e+00   3.4437763e+00   2.2330166e+00   2.3024139e+00   6.2160769e-01  -8.8666448e-01   2.4808104e-01   4.9880185e-01  -9.8005224e-02  -3.0765777e-02   3.4472022e-01  -3.8987174e-01  -6.2012368e-01  -1.0453047e+00  -1.0410438e+00  -6.1869683e-01  -1.1784057e+00  -1.1975206e+00  -1.0880619e+00  -1.3816531e+00  -1.2971845e+00  -1.3249303e+00  -1.5012980e+00  -1.6616468e+00  -1.8333884e+00  -1.8141706e+00  -1.6741169e+00  -1.8588047e+00  -1.9986341e+00  -2.0455699e+00  -1.8967705e+00  -1.6343955e+00  -1.3429893e+00  -1.1656694e+00  -9.0722241e-01  -5.0203250e-01  -1.4391110e-01   2.0306092e-01   6.7386440e-01   7.0463673e-01   6.3686847e-01   1.1166565e+00   6.6957454e-01   1.1391991e+00   1.2432912e+00   7.7798058e-01   9.3665667e-01   7.0713413e-01   8.8868946e-01   9.2009510e-01   7.4580973e-01   6.5805635e-01   4.0539320e-01   8.2966271e-01   7.4840541e-01   5.8095320e-01   6.2708381e-01   4.8055791e-01   5.6559193e-01   6.6787840e-01   5.6885552e-01   4.5093787e-01   4.5857950e-01   3.8092638e-01   3.4950893e-01   3.9879126e-01   2.2800942e-01   1.4285328e-01   1.0983773e-01   2.0422445e-01   1.0185956e-01   2.7016878e-01   4.5458897e-01   6.8958872e-01   9.2953394e-01   5.0570993e-01   3.6376327e-01   4.4699331e-01   2.9017508e-01   4.0298406e-02  -2.0253657e-01  -8.3446265e-02  -1.5863462e-01  -4.2542894e-02  -1.9342755e-01  -1.6064206e-01  -2.0791505e-01  -1.6577684e-01  -1.8602181e-01  -1.8400319e-01  -2.6053050e-02  -2.7751489e-01  -1.2845581e-01  -4.2731837e-02  -1.7717182e-01
   1.0000000e+00   6.3039570e-01   2.1919773e+00   3.5209004e+00   2.7300388e+00   2.1389401e+00   5.6072695e-01  -6.7853152e-01   7.3745468e-01   1.1284541e+00   6.1621496e-01   9.5796663e-01   8.4746895e-01  -4.2978538e-03  -4.9077663e-01  -5.3657841e-01  -7.5626983e-01  -8.6237270e-01  -9.2217942e-01  -9.1724381e-01  -1.0339617e+00  -1.0888734e+00  -1.1075535e+00  -1.1772523e+00  -1.3366449e+00  -1.5629357e+00  -1.4416866e+00  -1.5250047e+00  -1.8071270e+00  -1.9284675e+00  -1.9496758e+00  -1.8198080e+00  -1.7579563e+00  -1.7316727e+00  -1.6748760e+00  -1.3019642e+00  -1.0401643e+00  -7.6387320e-01  -3.4104548e-01  -1.6280014e-01   2.4012595e-01   3.1242077e-01   5.3646954e-01   1.0895203e+00   8.3278792e-01   8.1900637e-01   9.0212204e-01   7.9193508e-01   8.8963177e-01   7.7246854e-01   7.4699120e-01   6.6540339e-01   5.2013208e-01   7.0120370e-01   8.2642646e-01   6.6509135e-01   4.2308822e-01   6.8346718e-01   7.7857620e-01   3.6476564e-01   6.5740999e-01   9.0881109e-01   7.2742986e-01   4.1163910e-01   2.4151131e-01   4.1591219e-01   3.2387831e-01   2.7553765e-01   2.0409279e-01   2.2254801e-01   3.1690479e-01   8.4497126e-02   3.5334228e-01   3.7652863e-01   6.5982328e-01   8.1620248e-01   6.8012713e-01   3.1022602e-01  -2.0623397e-01   3.0208269e-02   9.4015152e-02  -1.0082389e-01  -2.8888674e-01  -2.6615541e-01  -1.5192877e-01  -4.7783740e-01  -2.2496145e-01  -2.7264759e-01  -4.8406800e-01  -5.1663144e-01  -5.7430419e-01  -1.4115630e-01  -4.4795985e-01  -7.3801942e-01  -3.9860496e-01  -4.8868911e-01  -2.3231543e-01
  -1.0000000e+00   1.0880765e+00   1.5640399e+00   1.3688902e+00   1.2501573e+00   1.4914982e+00   1.6825891e+00   1.2269507e+00   3.4396908e-01  -3.3531682e-01  -7.2931956e-01  -9.4971983e-01  -1.0159285e+00  -1.0660428e+00  -1.1633754e+00  -1.2074661e+00  -1.2347116e+00  -1.3248416e+00  -1.3649445e+00  -1.3312292e+00  -1.3563720e+00  -1.3705120e+00  -1.3339249e+00  -1.3781622e+00  -1.3952861e+00  -1.4009589e+00  -1.4920148e+00  -1.5029839e+00  -1.5535053e+00  -1.5988639e+00  -1.4645683e+00  -1.5164110e+00  -1.6458347e+00  -1.5075231e+00  -1.4002917e+00  -1.3866241e+00  -1.2240926e+00  -1.0355959e+00  -8.8889497e-01  -6.7086707e-01  -5.0035903e-01  -3.0486991e-01  -4.2425979e-02   1.1476354e-02   1.0149345e-01   2.5839805e-01   1.3734430e-01   1.0318456e-01   2.5942847e-01   2.8884496e-01   3.7561229e-01   4.5706007e-01   2.4608338e-01   1.6705730e-01   3.4107174e-01   2.6229991e-01   2.2048166e-01   3.6496225e-01   2.8835255e-01   2.8827916e-01   4.0272726e-01   3.6496225e-01   4.3108901e-01   4.7695407e-01   3.4008248e-01   4.8674992e-01   7.4087597e-01   6.0662226e-01   6.4531556e-01   8.8255983e-01   7.0573837e-01   5.6069736e-01   5.3815140e-01   4.2585609e-01   5.9639630e-01   7.7936324e-01   7.3281109e-01   6.2376104e-01   4.9063238e-01   4.3944916e-01   2.5488385e-01   1.9750421e-01   4.0071896e-01   2.4904405e-01   2.0962139e-01   3.6496225e-01   1.2984442e-01   2.4432215e-01   5.8525362e-01   5.4764375e-01   1.0933019e+00   2.1507955e+00   2.3850658e+00   1.9938723e+00   1.7602863e+00   1.2692178e+00   3.9910334e-01
  -1.0000000e+00   5.2641210e-01   1.0079024e+00   1.7898944e+00   2.3580139e+00   2.3014737e+00   2.0870246e+00   1.9675564e+00   1.5140547e+00   7.5045389e-01   1.1539967e-01  -2.2783536e-01  -2.0111247e-01   1.4060274e-03  -9.0393416e-02  -3.6348937e-01  -4.3495219e-01  -4.2163636e-01  -3.8390173e-01  -2.4369553e-01  -2.9330432e-01  -5.9897814e-01  -7.9239756e-01  -7.9440992e-01  -7.4223293e-01  -7.0061494e-01  -8.4145907e-01  -1.1115483e+00  -1.1893140e+00  -1.1720790e+00  -1.3321921e+00  -1.5125598e+00  -1.5604190e+00  -1.6294781e+00  -1.7536262e+00  -1.8152875e+00  -1.8171945e+00  -1.8183641e+00  -1.8307318e+00  -1.8100596e+00  -1.6991048e+00  -1.5457700e+00  -1.4566662e+00  -1.4365454e+00  -1.4095046e+00  -1.2618154e+00  -9.1441063e-01  -5.2657305e-01  -3.9644392e-01  -5.0146707e-01  -4.5028828e-01  -1.3146598e-01   6.9685738e-02   4.5052045e-02   1.2483771e-01   2.6294534e-01   2.4281360e-01   3.0902420e-01   4.5918460e-01   2.9894485e-01   9.6622746e-02   3.2105926e-01   5.5117831e-01   3.5607157e-01   1.9536367e-01   4.1527749e-01   5.7290760e-01   4.1172368e-01   3.3065713e-01   4.5350512e-01   4.5864060e-01   3.9882301e-01   4.9401500e-01   6.0765852e-01   6.3189399e-01   5.9523745e-01   5.3274663e-01   6.0443758e-01   6.8789901e-01   5.4608739e-01   5.8014005e-01   9.4054621e-01   1.0174775e+00   8.8870856e-01   1.0290469e+00   1.0391371e+00   7.7887393e-01   7.7956070e-01   8.5121082e-01   6.5955611e-01   6.3127450e-01   8.3081463e-01   8.2709376e-01   7.3991266e-01   8.2409383e-01   8.0693862e-01   4.9505124e-01
   1.0000000e+00  -3.6808017e-01  -6.2198358e-01  -6.0141727e-01  -6.2828928e-01  -6.1144343e-01  -3.9257197e-01  -3.2274168e-01  -5.7911647e-01  -8.9648815e-01  -9.9484520e-01  -8.1096441e-01  -7.4245493e-01  -1.0150701e+00  -1.0731354e+00  -8.5638102e-01  -1.0930954e+00  -1.5145011e+00  -1.3941725e+00  -1.1909184e+00  -1.5410888e+00  -1.8866602e+00  -1.7607609e+00  -1.9165790e+00  -2.0768171e+00  -1.7355405e+00  -1.9184530e+00  -2.1974395e+00  -1.7578711e+00  -1.5190403e+00  -1.5854520e+00  -1.3944578e+00  -1.0033150e+00  -6.9067480e-01  -4.8888243e-01  -1.1740004e-01   2.5205028e-01   1.5334900e-01   1.3985183e-01   5.5046178e-01   5.4731812e-01   3.1909548e-01   5.0850911e-01   6.2449724e-01   5.9734396e-01   6.1482105e-01   4.7970538e-01   4.6921327e-01   6.3920536e-01   4.9066668e-01   3.3888960e-01   5.1168528e-01   5.8297709e-01   5.0136524e-01   4.4552905e-01   4.9031067e-01   5.7064332e-01   5.4944186e-01   6.2268340e-01   7.0378381e-01   7.0743103e-01   8.3658141e-01   9.7671097e-01   1.0447076e+00   1.1005165e+00   1.1871488e+00   1.2850059e+00   1.2504146e+00   1.1659265e+00   1.0236343e+00   8.1085304e-01   6.9145775e-01   5.6948125e-01   5.8941742e-01   7.0348381e-01   6.8204818e-01   5.9810378e-01   2.3660011e-01   1.1398171e-01   3.9492419e-01   3.4853846e-01   3.8970864e-01   4.5654441e-01   1.5365625e-01   1.8117864e-01   3.6646374e-01   2.9835318e-01   5.5686438e-01   9.6894031e-01   1.3547533e+00   2.1901509e+00   2.4654772e+00   1.6466620e+00   9.2194246e-01   2.7019593e-01  -4.9064016e-01  -4.5251328e-01
   1.0000000e+00   8.7253140e-02   1.2520477e+00   1.9706734e+00   1.7369054e+00   1.3942079e+00  -2.8091459e-01  -3.6111772e-01   8.2250354e-01   5.7914995e-02   1.9468541e-02   2.1849250e-01  -6.8816176e-01  -9.3545714e-01  -9.9010877e-01  -1.0866248e+00  -1.1528112e+00  -1.2421486e+00  -1.2978639e+00  -1.3145734e+00  -1.3549397e+00  -1.4753261e+00  -1.4923176e+00  -1.5284035e+00  -1.6943233e+00  -1.7820547e+00  -1.7944331e+00  -1.8747797e+00  -2.0250171e+00  -2.0110480e+00  -2.0139477e+00  -2.1668307e+00  -2.0968878e+00  -1.8472235e+00  -1.7563754e+00  -1.5338703e+00  -1.1442080e+00  -8.0359528e-01  -4.3019413e-01  -1.2211469e-01   1.8942908e-01   4.4923850e-01   5.1023832e-01   6.4912288e-01   7.4644297e-01   6.5568343e-01   5.8777003e-01   6.0879144e-01   6.6036694e-01   4.2151345e-01   4.2654404e-01   6.0489586e-01   5.2182373e-01   5.7141130e-01   5.8367184e-01   5.7611727e-01   5.8776723e-01   6.3383532e-01   5.8023172e-01   4.9449989e-01   4.5595736e-01   5.4473783e-01   5.2592434e-01   3.8214582e-01   4.3976674e-01   5.2711614e-01   5.0140767e-01   4.1953567e-01   3.8130368e-01   4.2180031e-01   3.8075815e-01   4.4102916e-01   5.5042779e-01   4.6371421e-01   4.2800741e-01   7.2512227e-01   8.6005159e-01   1.0086940e+00   1.0243868e+00   8.6485997e-01   8.7815173e-01   6.9027609e-01   6.3679502e-01   7.0271127e-01   5.5505912e-01   3.4563621e-01   5.5502419e-01   7.4035298e-01   4.4952291e-01   4.7831376e-01   5.6835381e-01   6.5437888e-01   5.3082438e-01   6.4064978e-01   7.3917852e-01   5.1967381e-01   6.4716018e-01
   1.0000000e+00   4.7041178e-01   1.1748488e+00   2.2214786e+00   3.9038609e+00   2.7879987e+00   1.0087323e+00  -5.8596686e-01  -1.1148170e+00  -1.2519509e-01   1.1704067e-01   2.0179858e-01  -3.8598629e-01  -2.0846672e-01   2.5844822e-01  -2.9346312e-01  -1.0047724e-01  -4.4661919e-01  -9.4101217e-01  -7.1326638e-01  -8.0758438e-01  -9.5976323e-01  -1.0230287e+00  -1.2076556e+00  -1.2410564e+00  -1.3355131e+00  -1.5213725e+00  -1.5576032e+00  -1.5766115e+00  -1.7348497e+00  -1.9569032e+00  -1.7295609e+00  -2.0988834e+00  -1.7148509e+00  -1.7751271e+00  -1.6744488e+00  -1.3307911e+00  -1.2737656e+00  -6.6548051e-01  -6.9212143e-01  -2.5276116e-01   7.7724652e-02   4.1613850e-02   4.7523099e-01   8.0391968e-01   9.1850262e-01   1.1074806e+00   7.7580526e-01   1.0527940e+00   1.0120119e+00   7.2443783e-01   9.5483584e-01   6.3820354e-01   8.0321316e-01   8.0865492e-01   3.5048747e-01   5.9308132e-01   8.1393851e-01   6.3892725e-01   4.6192926e-01   1.3950243e+00   2.4079772e-01   5.8935948e-02   8.0172289e-01   6.0674966e-02   5.6301153e-01   3.8523352e-01   1.0923447e-01   4.7034604e-01   1.6641582e-01   1.8778965e-01   4.3108177e-01   3.3408180e-01   3.0683461e-01   8.0995113e-01   1.1522226e+00   5.4083180e-01   9.0570745e-01   7.3703156e-01   5.5853564e-02   2.0591019e-01  -1.5736798e-02   9.0974722e-02  -2.2159296e-01  -2.8045520e-01  -4.4835145e-01  -4.1017770e-02   3.7214251e-02  -1.9196349e-01  -3.3125672e-01  -5.7071690e-02  -4.4218663e-02  -2.1300695e-01  -1.4713871e-01  -1.4602941e-01   8.6343138e-02  -1.4779453e-01
  -1.0000000e+00   1.3510633e+00   2.8253475e+00   2.6405387e+00   1.2185972e+00  -5.6741817e-02   1.1969525e+00   7.2468158e-01   9.6665163e-01   5.4982412e-01  -9.8860325e-01  -1.0896612e+00  -1.3796467e+00  -1.4933006e+00  -1.5358864e+00  -1.6085794e+00  -1.7979364e+00  -1.8713879e+00  -1.8084146e+00  -1.9634411e+00  -1.8674521e+00  -1.9725184e+00  -1.9740030e+00  -1.8118577e+00  -1.7760929e+00  -1.6584819e+00  -1.5790928e+00  -1.2089554e+00  -9.5651798e-01  -5.7893192e-01   9.1407399e-03   4.1393379e-01   7.9693596e-01   1.1532698e+00   1.3466296e+00   1.5805981e+00   1.6579084e+00   1.5706004e+00   1.4357052e+00   1.3710045e+00   1.1873345e+00   9.7515895e-01   9.0662467e-01   8.0631102e-01   7.9696583e-01   6.0693675e-01   6.4409607e-01   4.3638846e-01   4.1734060e-01   3.9732821e-01   2.7774806e-01   3.5636150e-01   2.2353753e-01   2.1887800e-01   2.1645073e-01   2.2628126e-01   5.1749369e-02   5.7490234e-02   1.4059423e-01   8.1304607e-03  -1.3382516e-02   4.2685178e-02   6.2064605e-02  -5.7979348e-02  -5.5661840e-02   6.2631029e-02  -1.5101682e-01   1.6422729e-02   3.2865136e-02  -1.4212168e-01  -4.3954713e-02   1.9502207e-03  -2.3239864e-02  -4.3992575e-02   2.8251186e-02  -3.7340248e-02  -1.1156313e-02   4.1186808e-03   6.2360765e-03   2.2729099e-01   3.7901905e-01   4.0506216e-01   1.9951882e-01   2.9168416e-01  -2.7799432e-02  -1.9868525e-01  -1.7073811e-01  -2.8446251e-01  -1.5061437e-01  -2.6200415e-01  -2.2242406e-01  -2.7178308e-01  -6.5167955e-02  -1.5399404e-01  -9.9545425e-02  -7.2254718e-02   1.5932976e-02
   1.0000000e+00   4.7527619e-01   1.3431131e+00   2.7848317e+00   2.8877708e+00   1.5500174e+00  -4.0538954e-01  -2.4368190e-02   1.0565722e+00   7.6472116e-01   1.0003107e+00   6.1892367e-01  -2.6310215e-01  -5.7270577e-01  -6.8380925e-01  -8.5528617e-01  -8.7181822e-01  -9.7463085e-01  -1.0680316e+00  -1.0048411e+00  -1.1564903e+00  -1.2206934e+00  -1.3067336e+00  -1.4448952e+00  -1.4511084e+00  -1.6627040e+00  -1.7535886e+00  -1.7557500e+00  -1.9270272e+00  -2.0732827e+00  -2.1304679e+00  -2.1625923e+00  -2.1702212e+00  -2.0143108e+00  -1.7348827e+00  -1.4720145e+00  -1.1195179e+00  -6.7855046e-01  -2.4605327e-01   1.7242743e-01   4.8751637e-01   7.2219379e-01   8.7896307e-01   8.5769667e-01   8.9469716e-01   9.3045816e-01   7.4775761e-01   6.7615078e-01   7.1573034e-01   6.9377634e-01   6.5056269e-01   6.5600825e-01   6.9737415e-01   7.2206868e-01   7.4480756e-01   6.8910060e-01   6.8170334e-01   7.0529202e-01   6.7208974e-01   6.6611669e-01   6.0662528e-01   6.8661784e-01   5.3906457e-01   4.7444208e-01   5.5984467e-01   4.1716552e-01   4.3372555e-01   4.0079060e-01   3.2196062e-01   3.4978547e-01   3.3543097e-01   2.2770578e-01   1.9367019e-01   2.2742227e-01   1.7551903e-01   3.4750821e-01   6.1978171e-01   6.7846578e-01   5.6769143e-01   4.5223543e-01   3.9665640e-01   2.1912562e-01   4.2417516e-02   8.8995724e-03   3.5965790e-02  -6.2248542e-02  -9.9531844e-02   4.2160420e-02  -5.1857131e-02  -6.7828242e-02   1.0169754e-02  -1.9263554e-02  -5.7951543e-02  -7.7762082e-02   7.5638370e-02   8.0578491e-02  -2.9783082e-02
   1.0000000e+00   6.6922660e-01   6.4016336e-01   3.3815791e-01   2.8531081e-01  -1.3126681e-01  -2.8827394e-01  -3.3789631e-01  -7.7754625e-01  -7.2411581e-01  -7.0891127e-01  -9.0083177e-01  -9.2681631e-01  -1.2061660e+00  -1.2043277e+00  -1.2900816e+00  -1.4926257e+00  -1.4695423e+00  -1.6202575e+00  -1.9641802e+00  -2.1405370e+00  -2.2355785e+00  -2.1912348e+00  -2.4190612e+00  -2.3833501e+00  -2.3352814e+00  -2.4091296e+00  -1.7280794e+00  -1.5081180e+00  -1.1367001e+00  -5.9679096e-01  -4.2528446e-01   4.9137167e-02   3.3933537e-01   5.9511830e-01   8.1456139e-01   5.1347237e-01   7.4093890e-01   8.2628155e-01   5.2163904e-01   6.9541518e-01   6.4173935e-01   5.7678630e-01   5.8165316e-01   6.2701320e-01   6.4005163e-01   6.3360328e-01   4.5195683e-01   7.5507765e-01   6.4087958e-01   5.2538250e-01   6.6578504e-01   4.2517263e-01   5.6961246e-01   6.3776834e-01   4.5642456e-01   1.8157832e-01   4.7894905e-01   4.6425351e-01   3.7112865e-01   5.7090088e-01   1.5882532e-01   5.2238650e-01   5.6684164e-01   6.1079969e-02   4.7445439e-01   3.4933249e-01   2.4237890e-01   6.0357026e-01   6.1054679e-01   7.8138735e-01   1.0117046e+00   5.7541476e-01   3.3857279e-01   6.0341770e-01   2.9554110e-01   2.1154464e-01   4.1840097e-01   8.8503418e-02   1.8171743e-01   3.3434729e-01   2.7673647e-02   2.9401312e-01   3.2948968e-01  -3.0629470e-02   3.8243103e-01   2.2032801e-01   2.1024644e-01   1.5923002e-01   2.7205537e-01   4.1075926e-01   1.0621578e+00   2.5427672e+00   2.1921942e+00   1.5474987e+00   9.0299398e-01  -3.2566723e-01
   1.0000000e+00   1.1949282e+00   2.1907971e+00   2.4432745e+00   2.0007909e+00   1.0049886e+00   1.8298559e-01   8.4161448e-01   1.3158619e+00   1.0808092e+00   1.3489720e+00   1.1474140e+00   3.1794044e-01  -3.9567572e-01  -5.2295339e-01  -5.8800575e-01  -7.3068718e-01  -8.1044880e-01  -8.9688854e-01  -9.6893386e-01  -1.1616738e+00  -1.2225131e+00  -1.2840793e+00  -1.4718455e+00  -1.6613110e+00  -1.9441719e+00  -2.0391040e+00  -2.1801167e+00  -2.4142204e+00  -2.4477675e+00  -2.4448851e+00  -2.2974206e+00  -2.1031254e+00  -1.8770823e+00  -1.5394675e+00  -1.1415042e+00  -8.1260151e-01  -4.9507519e-01  -1.7519287e-01   7.4940740e-02   3.0021044e-01   4.0394604e-01   4.6492757e-01   5.0599689e-01   5.7274747e-01   5.1675065e-01   5.1725614e-01   5.1176246e-01   4.4605113e-01   4.6327016e-01   4.7779571e-01   5.0613804e-01   5.2307572e-01   4.9089689e-01   5.5358738e-01   5.7940421e-01   5.1087840e-01   5.7680163e-01   5.5857759e-01   5.4380342e-01   5.4597403e-01   4.5310459e-01   4.7026043e-01   5.1533453e-01   3.9092365e-01   4.0203223e-01   3.9944293e-01   3.3478044e-01   3.9259157e-01   2.8207243e-01   3.1198979e-01   3.4734552e-01   3.5167915e-01   5.1548996e-01   6.0228285e-01   6.5119116e-01   6.3261702e-01   4.0998520e-01   3.6886411e-01   3.1356913e-01   1.3937583e-01   9.3670719e-02   7.7365223e-02   1.2533221e-01   6.0442159e-02   8.3074091e-02   5.4984777e-02   6.1965212e-02   8.6669753e-02   6.5612145e-02   3.2298112e-03   1.0953369e-01   6.0000817e-02   4.0453145e-02   6.9218255e-02   1.7855007e-01   4.5654674e-01
  -1.0000000e+00   2.0303954e-01   4.6207850e-01   7.4836772e-01   9.9695917e-01   9.9855221e-01   8.4949403e-01   8.7570482e-01   1.0092909e+00   8.0806681e-01   1.6128675e-01  -4.1905794e-01  -4.5015898e-01  -2.1226069e-01  -3.3518908e-01  -7.4453609e-01  -8.4187552e-01  -5.9821278e-01  -4.6744349e-01  -5.4607648e-01  -6.9481032e-01  -8.5633856e-01  -9.0661027e-01  -8.5141067e-01  -7.6719810e-01  -5.0010025e-01  -2.6796630e-01  -6.1161333e-01  -1.1419276e+00  -1.1068337e+00  -9.1681409e-01  -1.1133568e+00  -1.1243013e+00  -6.3091696e-01  -4.1757296e-01  -8.3858138e-01  -1.1334201e+00  -9.2595138e-01  -8.2738450e-01  -1.0968350e+00  -1.2912432e+00  -1.3831130e+00  -1.6018684e+00  -1.6551462e+00  -1.4481861e+00  -1.4093576e+00  -1.5045071e+00  -1.3606741e+00  -1.1107051e+00  -9.9066290e-01  -8.6473975e-01  -6.6534071e-01  -5.3173869e-01  -4.5641170e-01  -2.9351677e-01  -4.8334569e-02   1.4321350e-01   2.6844790e-01   3.7448588e-01   4.3712032e-01   5.2029813e-01   6.4595463e-01   6.2296152e-01   4.7560443e-01   4.6532114e-01   5.1372922e-01   4.3557245e-01   4.1166962e-01   5.0660284e-01   4.3468060e-01   2.1509747e-01   2.1230130e-01   3.8697442e-01   3.3385625e-01   1.1874715e-01   1.9977383e-01   4.7825397e-01   5.2159962e-01   4.1185944e-01   3.3925708e-01   2.3283070e-01   2.5209581e-01   4.3315453e-01   3.5764047e-01   1.7873833e-01   3.7737192e-01   5.7205180e-01   4.9869164e-01   7.4312635e-01   1.3640378e+00   1.9802452e+00   2.7125249e+00   3.2698816e+00   3.0704040e+00   2.5160159e+00   1.9308803e+00   8.8438617e-01
   1.0000000e+00   4.6679299e-01   5.0362537e-01   7.8866915e-01   2.2293580e-01   5.3730356e-01   4.3553250e-02  -2.6114082e-01   8.0315578e-01  -1.3952280e-01  -6.1216233e-01  -3.2442077e-01  -1.6721713e-01  -2.1054138e-01  -9.5789518e-01  -9.6172781e-02  -3.1173137e-01  -7.4357761e-01  -8.7320425e-01  -1.0822995e+00  -6.3932937e-01  -1.4214385e+00  -1.8847890e+00  -7.5447711e-01  -1.2973123e+00  -2.5409790e+00  -2.3123259e+00  -2.0156218e+00  -2.2682195e+00  -2.6171746e+00  -2.4110906e+00  -2.1820322e+00  -2.1904259e+00  -2.1644801e+00  -1.7266159e+00  -1.1703102e+00  -1.2692843e+00  -1.1404064e+00  -2.2604982e-01   2.9834944e-01   2.2685559e-01   3.9090723e-01   7.1562147e-01   7.7004117e-01   8.6562574e-01   1.0802876e+00   1.0445707e+00   7.0439676e-01   8.4998655e-01   1.2178231e+00   7.6010925e-01   4.6583469e-01   9.1208319e-01   9.3517011e-01   6.3411733e-01   5.9564138e-01   7.0628078e-01   9.1283177e-01   8.2767998e-01   6.1224018e-01   9.5404780e-01   9.7561273e-01   6.2999832e-01   5.3994467e-01   4.8173320e-01   6.6093930e-01   7.8531361e-01   8.2605179e-01   6.4012639e-01   2.7749628e-01   5.0911507e-01   6.9916736e-01   7.4421755e-01   3.3625115e-02   4.7069981e-01   7.7461005e-01   2.7925622e-01   4.4518242e-01   1.8205782e-01   6.8915684e-01   6.2440027e-01  -9.7793865e-02   4.9746032e-01   3.4999828e-01   3.4933738e-01   3.2493302e-01   5.9795569e-01   1.0019739e+00   6.7440973e-01   7.3932393e-01   5.4086328e-01   3.4583422e-01   7.7772830e-01   2.4812780e-01   4.2834999e-03   4.2519351e-01   1.1737688e-01
   1.0000000e+00   1.5058441e-01   1.6565940e+00   2.7067667e+00   2.6687049e+00   2.1616487e+00   4.5358164e-01  -1.1248073e+00  -3.5755804e-02   7.1933982e-01   1.6920057e-01   5.2592483e-01   6.4460189e-01  -3.2198206e-02  -6.5313136e-01  -6.4744008e-01  -9.9854648e-01  -9.8739107e-01  -1.2347709e+00  -1.1688943e+00  -1.1325830e+00  -1.2814418e+00  -1.2022795e+00  -1.3473458e+00  -1.4705966e+00  -1.6609084e+00  -1.7332526e+00  -1.6761992e+00  -1.7228702e+00  -1.9567843e+00  -2.0945013e+00  -1.9965956e+00  -1.8874305e+00  -1.9523265e+00  -1.5933899e+00  -1.4014487e+00  -1.3560129e+00  -9.5886457e-01  -4.8330417e-01  -4.4625343e-02   1.3144175e-01   3.4893485e-01   6.5345523e-01   9.2827746e-01   9.0349566e-01   9.7048627e-01   1.0221354e+00   1.0770498e+00   9.7306995e-01   9.2998056e-01   8.4903207e-01   7.6882158e-01   7.5621834e-01   6.5609937e-01   8.1248661e-01   7.2485400e-01   6.0643634e-01   5.3883091e-01   5.9598285e-01   7.6608981e-01   6.5196068e-01   5.8152192e-01   5.0954751e-01   6.1452675e-01   6.8880188e-01   3.9052644e-01   3.0701265e-01   3.3509223e-01   4.2430212e-01   3.6649593e-01   1.6733544e-01   4.1284926e-01   5.3834086e-01   3.7945446e-01   5.4479634e-01   7.5413877e-01   7.1926784e-01   5.0206206e-01   3.0988251e-01   2.4499447e-01   1.8706240e-01   2.2708647e-02  -1.9090177e-01  -8.9089718e-02  -3.5984174e-02  -1.3561674e-01   3.8920770e-02  -1.1521328e-01  -2.2757884e-01  -1.2842996e-01  -1.6193180e-01  -1.4223368e-02  -1.0071020e-01   1.0191216e-01   1.2287898e-02  -1.0410500e-01   4.6355293e-01
   1.0000000e+00  -1.5738917e-01   7.3698093e-01   2.4996379e+00   3.0521245e+00   1.6280319e+00  -3.6093506e-01  -1.2269598e+00  -9.0289400e-02   4.6134368e-01   2.6394649e-01   3.7287578e-01   1.0954860e-01  -6.1703345e-01  -1.2405919e+00  -6.3759698e-01  -1.1867339e+00  -1.1788481e+00  -1.3021618e+00  -9.9205735e-01  -1.0043830e+00  -1.2935122e+00  -1.4486697e+00  -1.7158839e+00  -1.4317256e+00  -1.4990846e+00  -1.5586424e+00  -1.8567600e+00  -2.0150859e+00  -1.7349102e+00  -1.6264839e+00  -1.9218907e+00  -2.0577809e+00  -1.6867679e+00  -1.4645761e+00  -1.3867518e+00  -1.1050826e+00  -6.0325177e-01  -2.8381611e-01   1.8529780e-02   3.0979707e-01   6.1014797e-01   1.1890136e+00   8.9323066e-01   9.8472203e-01   1.2000260e+00   1.1368190e+00   1.1377805e+00   1.1240111e+00   1.0165527e+00   9.5049934e-01   1.0063636e+00   8.9310823e-01   6.5362024e-01   8.8646385e-01   9.4861722e-01   5.4314920e-01   8.5479621e-01   4.4309256e-01   3.5907526e-01   1.0432701e+00   8.2765915e-01   2.9922593e-01   4.9136903e-01   6.2283443e-01   2.4474693e-01   5.1545871e-01   5.0933115e-01   2.5763912e-01   5.4448365e-01   1.0467057e-01   3.0478711e-01   2.9124101e-01   6.1505380e-02   4.8883963e-01   4.8156552e-01   7.6400489e-01   5.7885921e-01   6.5465996e-01   5.7880072e-01  -5.7641124e-02   3.3895400e-01   1.3209580e-01   7.6898761e-02  -5.8980391e-02  -7.6748768e-02  -2.2102371e-02  -1.6132255e-01   6.8655740e-02   1.9214940e-01  -5.1263559e-02   6.8644092e-02  -1.7255661e-02   1.6510036e-02   1.4904970e-01  -2.6306049e-02   1.6546113e-01
   1.0000000e+00   6.5656714e-01   2.4394550e+00   3.7686961e+00   2.5048154e+00   2.0810982e+00   5.8786769e-01  -1.0527939e+00   9.1880465e-02   9.9214593e-01   2.3873695e-01   2.0619455e-01   5.5427393e-01  -4.8057051e-01  -6.0856053e-01  -6.3123276e-01  -7.5097956e-01  -9.1055960e-01  -1.1746287e+00  -9.5275915e-01  -1.1739990e+00  -1.2248547e+00  -1.0880795e+00  -1.3026384e+00  -1.3779335e+00  -1.5876470e+00  -1.7171806e+00  -1.7041702e+00  -1.7736293e+00  -1.8051685e+00  -1.6335501e+00  -1.8505269e+00  -1.7669636e+00  -1.6500436e+00  -1.4334016e+00  -1.0455713e+00  -9.5910861e-01  -6.5108539e-01  -2.9491825e-01   8.5521008e-02   3.7741574e-01   4.6232903e-01   7.6958732e-01   9.0868507e-01   1.0654491e+00   1.0118724e+00   8.8326502e-01   1.1871739e+00   8.9356300e-01   7.2847378e-01   9.4516327e-01   5.9859893e-01   5.5621742e-01   6.9009435e-01   6.2736479e-01   5.9536816e-01   5.6438527e-01   7.3411269e-01   6.3819072e-01   5.1245173e-01   6.4747430e-01   7.5772934e-01   3.5919610e-01   5.9307667e-01   5.7323765e-01   1.8039386e-01   5.4497909e-01   3.3009122e-01   2.6131178e-01   3.4823146e-01   1.5802124e-01   2.0835002e-01   1.4473466e-01   3.0454222e-01   5.7923734e-01   5.8702684e-01   4.2327712e-01   6.7516352e-01   3.2828563e-01  -9.6943569e-02   4.4244043e-02  -1.2724098e-01  -1.1493543e-01  -2.8178372e-01  -1.4773509e-01  -2.8583370e-01   7.0280533e-05  -3.9000289e-01  -4.7257244e-01  -1.0795655e-01  -4.2759193e-01  -3.7007859e-01  -3.5622477e-01  -4.2782566e-01  -3.7963448e-01  -3.5768840e-01  -5.9085421e-02
   1.0000000e+00   1.2571379e+00   2.7809697e+00   3.2871348e+00   2.7003520e+00   8.6951154e-01   7.5423951e-01   1.5212668e+00   1.0206125e+00   1.0330029e+00   9.1998275e-01   4.0308763e-03  -4.3282520e-01  -4.3523685e-01  -6.4467814e-01  -8.0723278e-01  -7.8744574e-01  -8.9934918e-01  -9.9303352e-01  -1.1098699e+00  -1.1504357e+00  -1.2722753e+00  -1.3851092e+00  -1.4737069e+00  -1.5216449e+00  -1.6190877e+00  -1.8408816e+00  -1.7668947e+00  -1.9955843e+00  -2.1403108e+00  -1.9179246e+00  -1.9873367e+00  -1.8178444e+00  -1.7714289e+00  -1.4208218e+00  -9.9477631e-01  -7.3744766e-01  -3.6325566e-01   1.1136920e-02   3.7642320e-01   4.5803705e-01   6.8402413e-01   7.8140676e-01   8.0419809e-01   7.7813236e-01   8.6546430e-01   7.3073193e-01   5.8540850e-01   6.5586063e-01   6.0165239e-01   6.0567876e-01   5.3661635e-01   5.3257847e-01   6.3598210e-01   5.3099612e-01   5.5949644e-01   5.4941496e-01   5.0059776e-01   4.9216999e-01   4.2445282e-01   4.6236985e-01   3.3620966e-01   3.5603203e-01   4.3532801e-01   3.4044294e-01   2.8557744e-01   2.3317215e-01   3.1345426e-01   3.0001874e-01   1.7777537e-01   1.6156702e-01   2.2713739e-01   1.5108552e-01   1.2896749e-01   3.2105873e-01   5.5903857e-01   6.0961813e-01   5.4140162e-01   3.9574596e-01   2.1263311e-01   7.7601894e-02   6.2430149e-02   4.3606603e-02  -1.2017359e-01  -1.3750672e-01  -1.3823033e-01  -9.7822607e-02  -3.5762979e-01  -2.3568494e-01  -1.2330699e-01  -2.2417645e-01  -2.2646360e-01  -2.0708515e-01  -1.0117279e-01  -3.1391839e-01  -1.6804224e-01   1.5667789e-01
   1.0000000e+00   1.8824682e-01   5.4011861e-01   2.1784493e+00   3.4937688e+00   2.0753308e+00   1.2102543e+00  -2.6732577e-01  -8.6685963e-01   2.8339578e-01   4.0012091e-01   1.4208125e-01   9.2881754e-02   1.8240754e-01  -6.9088571e-01  -8.1472327e-01  -9.5037184e-01  -1.1110586e+00  -1.1942503e+00  -1.1333740e+00  -1.1823912e+00  -1.2967505e+00  -1.3465192e+00  -1.4017603e+00  -1.5283034e+00  -1.6759980e+00  -1.6817738e+00  -1.6940246e+00  -1.7275974e+00  -2.0750283e+00  -1.9526867e+00  -1.9090556e+00  -2.0473411e+00  -1.9649807e+00  -1.7381510e+00  -1.3949086e+00  -1.3243972e+00  -8.2439899e-01  -3.1298538e-01  -1.5901690e-01   2.8844589e-01   4.8422411e-01   8.1593643e-01   9.3325722e-01   8.6988103e-01   1.0163635e+00   1.0748939e+00   9.8014325e-01   9.4649985e-01   8.5434159e-01   7.3572487e-01   7.1869390e-01   6.5853318e-01   6.8489000e-01   7.0924256e-01   5.6570213e-01   5.5820413e-01   5.6666706e-01   5.8567217e-01   5.8357824e-01   4.4769140e-01   5.7826374e-01   5.2546581e-01   4.5305751e-01   4.7656667e-01   3.5518571e-01   4.5571947e-01   4.9012269e-01   3.8348068e-01   2.2396411e-01   3.3297550e-01   4.1314720e-01   1.0550942e-01   5.5240783e-01   7.9898319e-01   6.6881835e-01   8.1493070e-01   5.7742444e-01   4.4011513e-01   3.5085284e-01   1.8347025e-01   2.3293268e-01   1.4886325e-01   2.5794922e-02  -8.8937537e-02   1.0615310e-01   2.3085483e-01   7.8553916e-02   5.9380192e-02   1.4209701e-03   4.1701978e-02   1.6332997e-01  -1.4498441e-01  -3.3069499e-02   2.2010903e-01   4.9480863e-02   1.2923039e-01
   1.0000000e+00   5.3473520e-01   1.1512282e+00   2.6653731e+00   4.1776046e+00   2.9168965e+00   1.4788380e+00   1.3561963e-01  -6.3417895e-01   3.7588637e-01   9.0807948e-01   5.8484092e-01   2.7323378e-01   3.9029792e-01   8.8883087e-02  -3.7684250e-01  -5.1716061e-01  -6.8466891e-01  -7.5120423e-01  -8.3014081e-01  -7.2801400e-01  -9.1878724e-01  -1.1869734e+00  -8.3873139e-01  -9.8957563e-01  -1.3974539e+00  -1.3020026e+00  -1.4222193e+00  -1.6337538e+00  -1.6511988e+00  -1.7824151e+00  -1.8822069e+00  -1.9508719e+00  -1.8055552e+00  -1.7426318e+00  -1.4715216e+00  -1.4031687e+00  -1.1494597e+00  -7.5586538e-01  -5.6482037e-01   5.8797055e-02   4.6509576e-02   4.5872935e-02   4.8199057e-01   7.7538500e-01   5.6919094e-01   9.1358627e-01   9.5468886e-01   1.0054228e+00   1.0377656e+00   8.0607371e-01   8.5119391e-01   8.2394606e-01   7.1310840e-01   6.0449921e-01   7.2206738e-01   5.7987022e-01   5.2553238e-01   4.9672079e-01   6.2104462e-01   5.1059698e-01   6.4136035e-01   5.5110525e-01   3.3226855e-01   7.7308930e-01   3.6450658e-01   1.5511541e-01   6.0077751e-01   1.1595970e-01  -5.2225825e-03   1.6481241e-01   4.8156636e-02   4.5531815e-02   6.6650703e-02   2.3052361e-01   6.0322751e-01   7.1238708e-01   4.9910405e-01   2.7300791e-01   1.4204720e-01   7.1576570e-02   5.5745476e-02  -1.4893827e-01  -3.2040600e-01  -2.0320039e-01  -3.7650036e-01  -3.9701547e-01  -1.8855204e-01  -5.5104721e-01  -2.2708987e-01  -5.3982888e-01  -2.3207756e-01   1.0949861e-01  -6.8768556e-01  -3.1634669e-01  -4.3290016e-01  -3.8359833e-01
  -1.0000000e+00   2.0412979e+00   2.0215905e+00   1.9258954e+00   2.3343605e+00   1.1738737e+00  -4.5254768e-01  -7.2808871e-01  -9.7286861e-01  -1.1330444e+00  -1.3083921e+00  -1.4269104e+00  -1.3777995e+00  -1.4946452e+00  -1.6391585e+00  -1.6507469e+00  -1.6371200e+00  -1.7475462e+00  -1.7957816e+00  -1.8923593e+00  -1.8622911e+00  -2.0314748e+00  -2.0181803e+00  -1.8818739e+00  -1.8788136e+00  -1.7021406e+00  -1.6389220e+00  -1.3705513e+00  -1.0745310e+00  -7.7577882e-01  -3.2580100e-01   1.0598077e-01   4.1984097e-01   5.5780729e-01   6.6172383e-01   7.4204524e-01   7.6880220e-01   8.8773093e-01   9.3061314e-01   8.9278808e-01   8.2587454e-01   7.1323405e-01   6.3487012e-01   5.8140712e-01   5.5860979e-01   5.1887426e-01   5.4622788e-01   4.6277437e-01   3.8710092e-01   4.9854746e-01   4.5849862e-01   3.8337416e-01   4.6243780e-01   5.2128288e-01   5.4289555e-01   7.0444864e-01   8.1086868e-01   8.4128969e-01   8.5245267e-01   6.9108352e-01   7.4737044e-01   7.9266250e-01   8.2489155e-01   7.3355633e-01   5.4221106e-01   4.3989190e-01   1.7818583e-01   6.7928638e-02  -4.2475807e-02  -6.7941907e-03   1.5047884e-02  -4.9013166e-02  -9.4703985e-02  -1.1401520e-01  -1.1615384e-03  -8.3852100e-02  -9.3966707e-02  -7.8748905e-02   1.9599784e-04  -8.7711800e-02  -9.3443860e-02  -5.7698180e-02  -6.0419021e-02  -5.7214332e-02  -1.1642003e-01  -2.4918867e-02   8.8910345e-02   1.1528339e-01   6.6654186e-02   1.0396027e-01   2.3877021e-01   3.0620836e-01   3.3757239e-01   7.5526593e-01   8.6793768e-01   8.3823445e-01   1.3586827e+00
   1.0000000e+00   5.8597594e-01   1.1371795e+00   1.2907909e+00   1.3359500e+00   1.2572291e+00   5.6128186e-03  -8.5320020e-01  -8.5408508e-01  -9.5444804e-01  -7.4570298e-01  -9.0664719e-01  -1.1693085e+00  -1.2278135e+00  -1.4456713e+00  -1.3641394e+00  -1.4457378e+00  -1.6622698e+00  -1.5050652e+00  -1.6768110e+00  -1.8241034e+00  -1.6514071e+00  -1.8307530e+00  -1.6389427e+00  -1.7125660e+00  -1.9989974e+00  -1.7098134e+00  -1.6747662e+00  -1.2410327e+00  -9.4469051e-01  -9.8619023e-01  -6.8197326e-01  -1.8182055e-01   4.1145017e-02   2.6965257e-01   4.8887294e-01   5.0861388e-01   8.1440337e-01   9.0453770e-01   8.4133469e-01   9.9911654e-01   7.0654447e-01   6.4984516e-01   7.8087253e-01   8.1487211e-01   8.7359903e-01   2.3948804e-01   9.7886007e-01   8.4852437e-01   2.7915647e-01   4.6947185e-01   5.5390315e-01   7.4572117e-01   5.4018362e-01   6.6707285e-01   4.3675462e-01   6.2178002e-01   4.4373617e-01   3.7340150e-01   4.7644065e-01   3.8699714e-01   7.7528263e-01   3.7837448e-01   1.3612390e-01   1.9337036e-01   2.1531201e-01   6.8831277e-01   8.6513661e-01   1.1040074e+00   5.3105904e-01   2.0986348e-01   4.7040482e-01   1.3428334e-01   5.1553549e-02   5.0461939e-01  -1.0774779e-01  -2.8093072e-01  -9.7978880e-02  -9.0136989e-03   8.3350877e-02  -2.7151162e-01  -1.7288830e-01  -1.5630351e-01  -5.7780525e-02  -1.9680778e-01  -3.5654539e-01  -2.4017552e-01  -2.8155518e-02  -2.5056284e-01   5.0802148e-01   1.3931381e+00   2.4379164e+00   2.9100638e+00   1.9735478e+00  -4.8711772e-02  -1.5272921e+00  -2.4101953e-01
   1.0000000e+00   9.9970742e-01   2.7911688e+00   3.6556783e+00   2.4709798e+00   1.4594185e+00   3.3317464e-01   5.5049130e-01   1.4679113e+00   1.2131432e+00   1.0813722e+00   9.9656008e-01   4.6236553e-01  -3.6150828e-01  -5.0390667e-01  -5.7442722e-01  -6.2491742e-01  -7.1272560e-01  -8.7725194e-01  -8.6311200e-01  -9.4895439e-01  -1.0918879e+00  -1.1544232e+00  -1.1557447e+00  -1.2367089e+00  -1.4393446e+00  -1.5328602e+00  -1.5505765e+00  -1.6974340e+00  -1.9290225e+00  -1.8858667e+00  -1.9788620e+00  -1.9854938e+00  -1.9680557e+00  -1.8771463e+00  -1.6102913e+00  -1.4227857e+00  -1.0420614e+00  -6.5191227e-01  -3.8674254e-01  -2.4739535e-02   3.4190604e-01   5.3080641e-01   5.2389908e-01   7.1934155e-01   8.3719421e-01   7.4033281e-01   7.5741592e-01   7.0839631e-01   6.7710308e-01   5.9962450e-01   5.2901871e-01   6.1907775e-01   5.9180860e-01   5.0106959e-01   5.1123953e-01   5.5878267e-01   4.4073898e-01   4.8503107e-01   5.0189452e-01   4.6095598e-01   3.9988058e-01   4.0444837e-01   4.0629134e-01   3.7917143e-01   3.2234146e-01   2.8236162e-01   3.5485281e-01   2.1421836e-01   1.8782819e-01   2.9084646e-01   1.6447839e-01   1.0950107e-01   1.5207041e-01   1.9934180e-01   2.9967751e-01   4.8495387e-01   6.0300949e-01   6.0671960e-01   4.3017987e-01   2.3113939e-01   2.2701451e-01   5.1546402e-02  -1.0722707e-01  -9.5650000e-02  -1.5719648e-01  -1.9614914e-01  -1.1020546e-01  -1.9871606e-01  -2.1874786e-01  -2.2577521e-01  -2.8857256e-01  -1.6003830e-01  -2.4255383e-01  -3.1070396e-01  -2.6483934e-01  -2.5434277e-01
   1.0000000e+00   1.6163364e+00   2.0997266e+00   1.7879116e+00   1.3280621e+00   7.5938508e-01   2.3035588e-01  -1.8072166e-01  -1.5454607e-01   3.0906251e-02  -7.5155368e-02  -3.3687146e-01  -2.3652244e-01   1.7446446e-02   3.1067473e-02  -1.1954177e-01  -4.2609942e-01  -7.8787868e-01  -8.3315607e-01  -6.9918239e-01  -7.8687910e-01  -9.1889446e-01  -8.4977911e-01  -8.2126556e-01  -9.4243803e-01  -9.5806710e-01  -9.0753234e-01  -1.0062488e+00  -1.1259720e+00  -1.2265875e+00  -1.3745719e+00  -1.3621048e+00  -1.2954596e+00  -1.4603632e+00  -1.6102179e+00  -1.6205738e+00  -1.6907146e+00  -1.7210371e+00  -1.6819537e+00  -1.6996601e+00  -1.6466202e+00  -1.5376434e+00  -1.5190506e+00  -1.4401019e+00  -1.2364728e+00  -1.0722291e+00  -9.6042602e-01  -8.2814727e-01  -6.2651442e-01  -3.8726802e-01  -2.5290086e-01  -1.5906052e-01   2.5740575e-02   1.4107311e-01   1.7093826e-01   3.0806218e-01   4.1424251e-01   3.7436844e-01   4.2253746e-01   5.5083151e-01   5.1761864e-01   4.1464957e-01   4.6229599e-01   5.6861931e-01   5.4402707e-01   4.6027884e-01   4.8356840e-01   5.3347655e-01   4.8240607e-01   4.4587169e-01   4.5746729e-01   4.1793131e-01   4.7211456e-01   6.2716251e-01   5.9303616e-01   4.8837218e-01   5.7181713e-01   7.0816230e-01   8.5056025e-01   9.9247237e-01   9.8314222e-01   1.0070419e+00   1.2195438e+00   1.3547613e+00   1.3755222e+00   1.4532931e+00   1.4661577e+00   1.3767514e+00   1.3916463e+00   1.4369003e+00   1.2658986e+00   1.1425243e+00   1.3269150e+00   1.4148013e+00   8.0762715e-01   1.1648990e-01   3.6514563e-02
   1.0000000e+00   2.9476758e-01   8.6093158e-01   2.4191877e+00   3.4520527e+00   2.0206306e+00  -1.9059689e-02  -9.9335938e-01  -1.0652825e-01   5.4713625e-01   3.7580845e-01   4.7277280e-01   2.7377468e-01  -2.3720976e-01  -9.4233522e-01  -6.8503094e-01  -9.4911582e-01  -1.0395398e+00  -1.1689719e+00  -1.1913392e+00  -9.0592420e-01  -1.3046853e+00  -1.4366801e+00  -1.4286924e+00  -1.6120869e+00  -1.6178923e+00  -1.7272275e+00  -1.6543127e+00  -1.8647479e+00  -2.0437025e+00  -1.7881577e+00  -1.9843096e+00  -2.1426461e+00  -1.4607454e+00  -1.7978484e+00  -1.4780957e+00  -1.2309291e+00  -7.9822123e-01  -2.3287827e-02  -4.7024091e-01   1.5580858e-01   5.9327217e-01   7.9327638e-01   8.8352643e-01   9.8733420e-01   1.1383853e+00   9.8232369e-01   1.0010214e+00   8.3163539e-01   9.0998926e-01   8.4624751e-01   6.4582257e-01   6.9677522e-01   6.9267685e-01   8.1807675e-01   5.0115958e-01   5.7804953e-01   6.4158868e-01   6.5312703e-01   4.7728359e-01   4.9204638e-01   7.6712772e-01   5.3485721e-01   4.2846829e-01   5.0443169e-01   3.6799917e-01   2.7068227e-01   3.5391793e-01   3.6476282e-01   1.6523965e-01   2.4950479e-01   2.3825738e-01   3.4175502e-01   3.0403988e-01   6.6175610e-01   9.3488793e-01   5.9310770e-01   5.7686895e-01   4.7873224e-01   3.8042193e-01   3.8979563e-01   5.5126152e-02   4.8534020e-02   2.3726860e-02   1.8429521e-02   3.7602929e-01  -4.9700637e-03  -1.6130870e-01   8.1796239e-02   1.1986411e-01  -2.3885135e-01   1.9561680e-01   7.8485501e-02  -1.5695041e-01   1.6256033e-01  -6.1830970e-03   5.6791545e-01
   1.0000000e+00   5.8073860e-01   1.0971106e+00   1.7440564e+00   2.2783712e+00   2.3894875e+00   2.3484163e+00   1.9432379e+00   1.2774838e+00   6.5341422e-01   8.1747746e-02   9.2010301e-02   2.7164682e-01  -2.2371300e-01  -3.1928843e-01   1.5733927e-01   3.3266964e-02  -2.7660464e-01  -4.1546890e-01  -7.0769902e-01  -7.7987720e-01  -7.0635123e-01  -8.2926454e-01  -8.8312444e-01  -7.8555149e-01  -8.1218301e-01  -1.1596340e+00  -1.4024688e+00  -1.1439035e+00  -1.1505974e+00  -1.6302565e+00  -1.6775480e+00  -1.5217353e+00  -1.7507135e+00  -1.9909330e+00  -2.0862910e+00  -2.0731697e+00  -1.9115720e+00  -1.8444634e+00  -1.8266953e+00  -1.7047513e+00  -1.5924942e+00  -1.4081611e+00  -1.0672233e+00  -7.3239867e-01  -6.1404760e-01  -6.2365533e-01  -3.0255211e-01   1.1621277e-01   5.5411688e-02   6.6442751e-02   4.2332142e-01   4.5323058e-01   3.0669245e-01   3.5921726e-01   3.6960693e-01   3.8301222e-01   4.7176348e-01   4.6110431e-01   3.7373316e-01   2.9326044e-01   2.8570498e-01   3.3948809e-01   3.6271362e-01   3.8574687e-01   3.7504944e-01   3.2928201e-01   3.6494342e-01   3.6740252e-01   3.5875166e-01   5.2162501e-01   6.2974813e-01   6.3744750e-01   8.2011970e-01   1.0291188e+00   1.0708250e+00   1.0505703e+00   9.3059661e-01   7.1313129e-01   6.8223114e-01   7.3019617e-01   6.0471550e-01   6.5791259e-01   7.9018252e-01   5.9636625e-01   5.0330359e-01   5.1485940e-01   3.6250425e-01   4.1891152e-01   4.3683991e-01   2.3026572e-01   3.0666737e-01   4.1880937e-01   2.8307678e-01   2.8666866e-01   3.2964691e-01   1.4763104e-01
   1.0000000e+00   3.8123865e-01   6.3353024e-01   1.0023020e+00   1.5212777e+00   1.8638942e+00   1.7927666e+00   1.3811552e+00   8.5684321e-01   2.6386347e-01  -1.5280853e-01  -1.3036390e-01   8.4059923e-02   3.4076095e-02  -1.8460828e-01  -2.4718659e-01  -1.9186736e-01  -1.0236096e-01  -1.0079175e-01  -3.8136518e-01  -6.3136351e-01  -6.0606993e-01  -6.4047755e-01  -7.0421571e-01  -6.3249100e-01  -7.4384537e-01  -9.6884580e-01  -9.4665381e-01  -8.4190708e-01  -8.5262508e-01  -9.1511500e-01  -1.0706320e+00  -1.3026119e+00  -1.3942987e+00  -1.3316191e+00  -1.3642305e+00  -1.5447106e+00  -1.6770709e+00  -1.7169963e+00  -1.7519345e+00  -1.7530924e+00  -1.7430616e+00  -1.8213353e+00  -1.8324035e+00  -1.6011439e+00  -1.3414148e+00  -1.2219698e+00  -1.1242385e+00  -1.0325074e+00  -9.3561726e-01  -6.9685446e-01  -3.7407899e-01  -1.3286473e-01   1.3063599e-02   1.3762721e-01   3.0735216e-01   4.7997495e-01   5.8140714e-01   6.7917086e-01   7.9151735e-01   8.1584029e-01   7.8038301e-01   7.7843241e-01   8.1246709e-01   8.6141506e-01   8.5233767e-01   7.8723205e-01   7.9792534e-01   8.2803079e-01   8.0570054e-01   8.0673359e-01   7.5091701e-01   7.0935151e-01   8.2109051e-01   7.6975229e-01   5.9720507e-01   7.5976065e-01   9.6383845e-01   8.7539839e-01   8.2509616e-01   8.6680864e-01   8.5295836e-01   8.6424777e-01   8.9555601e-01   1.0137696e+00   1.1453727e+00   1.0410415e+00   1.0540548e+00   1.3494831e+00   1.4363899e+00   1.3002423e+00   9.5296784e-01   3.5397519e-01  -3.7792658e-02  -6.0937387e-01  -1.4740710e+00  -1.0700091e+00
   1.0000000e+00   3.1452914e-01   1.9123548e+00   2.9333556e+00   1.5788524e+00   1.3517568e+00   2.8089189e-02  -1.2632887e+00   3.2857894e-02   4.0003933e-01  -2.0063643e-01   6.5543508e-02   2.0950973e-01  -6.9548403e-01  -1.0077523e+00  -9.4276255e-01  -1.1275164e+00  -1.0951530e+00  -1.0951984e+00  -1.2995269e+00  -1.4563502e+00  -1.3408939e+00  -1.2609331e+00  -1.5417315e+00  -1.6982380e+00  -1.6536663e+00  -1.6824680e+00  -1.8680693e+00  -2.0167442e+00  -1.9484745e+00  -2.0687512e+00  -2.1358328e+00  -1.9864864e+00  -1.5471905e+00  -1.6836213e+00  -1.5096744e+00  -8.6883463e-01  -8.0272275e-01  -3.2872716e-01  -1.3563526e-01   1.4102395e-01   6.6481739e-01   5.1545957e-01   8.7494502e-01   7.1134621e-01   1.0102798e+00   8.4586816e-01   6.4720847e-01   1.1717340e+00   5.4904041e-01   7.9365876e-01   7.8513749e-01   3.4467449e-01   7.8651213e-01   4.8572658e-01   6.8113477e-01   6.0322562e-01   6.2542157e-01   5.5096738e-01   5.5788416e-01   5.9327119e-01   6.3621326e-01   8.4050833e-01   3.6189828e-01   4.4499235e-01   7.3680784e-01   3.3686932e-01   5.5244374e-01   3.7112219e-01   3.7065549e-01   6.8025979e-01   8.1467430e-02   4.5535670e-01   4.4991117e-01   4.3518479e-01   1.0397024e+00   6.3467635e-01   9.4194723e-01   1.0765017e+00   4.0302246e-01   5.0310337e-01   4.0319452e-01   1.8811983e-01   1.4261348e-01   2.0686898e-01   1.6984613e-01   1.7912233e-01   4.7274545e-01   2.1595497e-01  -1.5606175e-03   2.6100800e-01   3.3200537e-01   1.9580798e-01   2.7623309e-01   3.9961581e-01   3.6897911e-01   3.3294027e-01
  -1.0000000e+00   3.1421954e-01   7.8106253e-01   1.2049684e+00   1.5346969e+00   1.8773314e+00   2.1582136e+00   2.1029722e+00   1.6779094e+00   1.1686752e+00   6.8953902e-01   1.6295673e-01  -2.2586798e-01  -2.6498096e-01  -1.7853669e-01  -2.1714779e-01  -2.3910250e-01  -9.5147651e-02   6.7183123e-02   4.4738707e-02  -1.9239807e-01  -5.2251979e-01  -7.5271166e-01  -7.6337340e-01  -6.7793966e-01  -7.0799498e-01  -8.3776254e-01  -8.9701391e-01  -8.9567536e-01  -9.6264540e-01  -1.0852043e+00  -1.1786837e+00  -1.2381379e+00  -1.3116620e+00  -1.4525965e+00  -1.6413078e+00  -1.7848404e+00  -1.8723492e+00  -1.8906598e+00  -1.7787761e+00  -1.7101998e+00  -1.8413478e+00  -1.8897977e+00  -1.7257540e+00  -1.6544786e+00  -1.6172059e+00  -1.3332645e+00  -1.0711115e+00  -1.0532570e+00  -9.4570387e-01  -6.4809250e-01  -4.6395201e-01  -4.4029382e-01  -3.7801159e-01  -1.7973792e-01   6.8041623e-02   1.6977130e-01   1.3236052e-01   2.0540715e-01   3.9916148e-01   4.9643003e-01   5.1251997e-01   5.6105279e-01   6.0312536e-01   6.5652190e-01   7.4428084e-01   7.4381857e-01   6.6879431e-01   6.7557652e-01   7.2364773e-01   7.2221816e-01   7.7217538e-01   8.8718810e-01   8.8714718e-01   7.7645149e-01   7.6292721e-01   8.1154604e-01   6.8923001e-01   4.8300041e-01   5.3688410e-01   8.2934108e-01   9.6538322e-01   8.9002952e-01   9.0713135e-01   9.5208708e-01   7.8116420e-01   6.4019070e-01   7.1962299e-01   6.9281771e-01   5.3890721e-01   6.1208345e-01   7.3607727e-01   5.7119883e-01   4.4656844e-01   6.7154941e-01   7.8798188e-01   4.0136535e-01
  -1.0000000e+00   6.5173918e-01   1.2370342e+00   2.1094477e+00   1.4324433e+00   7.8670067e-01  -4.5945978e-01  -3.6329857e-01  -5.5752269e-01  -1.1959349e+00  -8.2496990e-01  -7.8616871e-01  -1.2286909e+00  -1.3205729e+00  -1.3830934e+00  -1.3137133e+00  -1.3088983e+00  -1.4952363e+00  -1.6645152e+00  -1.6580473e+00  -1.8050654e+00  -1.9127306e+00  -2.3294546e+00  -2.5095343e+00  -2.4365433e+00  -2.2522600e+00  -2.6018957e+00  -1.7742065e+00  -1.6680736e+00  -1.5599063e+00  -6.6048299e-01  -8.7372723e-01  -3.4851131e-01  -6.9974211e-02  -1.5227940e-01  -1.0986013e-01   3.2801368e-01   2.1190219e-01  -7.4185574e-03   3.8776298e-01   1.4009821e-01   2.1024603e-01   3.2263201e-01   4.4521874e-01   3.8708037e-01   4.7891035e-01   6.2107045e-01   5.7921611e-01   6.9960986e-01   9.1670757e-01   6.9036064e-01   7.8867598e-01   8.7630152e-01   8.3114476e-01   7.9840024e-01   7.4892898e-01   5.5054866e-01   5.6323602e-01   9.8123191e-01   4.6065651e-01   6.2439640e-01   6.2939021e-01   6.4997374e-01   3.7188004e-01   6.9082008e-01   5.0977472e-01   5.7865534e-01   4.4903641e-01   5.0170411e-01   5.5146457e-01   5.1847790e-01   4.7135908e-01   5.9085883e-01   5.2547599e-01   5.6709840e-01   6.0085031e-01   5.9996991e-01   3.7192774e-01   7.7951338e-01   8.1321292e-01   8.1717349e-01   8.5718509e-01   5.7841371e-01   7.9580156e-01   3.9816153e-01   4.6657552e-01   5.1741161e-01   3.5107124e-01   3.3964832e-01   2.7754610e-01   6.6992836e-01   3.9167078e-01   5.0667614e-01  -1.0257616e-01   2.9257261e-01   4.5394247e-01   3.8968526e-01
   1.0000000e+00   5.3581120e-01   6.0076620e-01   2.1158880e+00   3.3480717e+00   2.0451475e+00   1.4415876e+00   1.0484063e-01  -9.3578452e-02   1.0806246e+00   9.9424594e-01   9.9555338e-01   8.7982356e-01   7.2863849e-01  -3.5932679e-01  -8.6489438e-01  -7.0354973e-01  -8.9332244e-01  -9.9962492e-01  -1.0895387e+00  -1.0714517e+00  -1.0800592e+00  -1.3338561e+00  -1.3746308e+00  -1.4982365e+00  -1.5101730e+00  -1.5826767e+00  -1.8217105e+00  -1.6917148e+00  -1.8294197e+00  -1.8667598e+00  -1.9627095e+00  -1.9313763e+00  -1.7372130e+00  -1.8744234e+00  -1.6583345e+00  -1.2063370e+00  -9.8843838e-01  -6.7382704e-01  -3.1351342e-01   4.8131147e-02   3.6884819e-01   5.6313559e-01   7.1850792e-01   9.0008507e-01   1.0479310e+00   1.0429636e+00   8.9953366e-01   1.0279334e+00   1.0263680e+00   9.1264163e-01   6.2388520e-01   7.7580761e-01   9.0055320e-01   5.1607342e-01   8.4117045e-01   5.7778281e-01   5.3402255e-01   8.0115669e-01   6.8692175e-01   5.8087065e-01   4.9762567e-01   4.5019918e-01   5.2066011e-01   4.5495261e-01   3.8716470e-01   3.0480460e-01   2.1445674e-01   2.0228491e-01   2.4764394e-01   2.2296468e-01  -4.0042393e-02   2.1030657e-01   1.0010929e-01   5.1042812e-01   5.7268599e-01   4.8502131e-01   1.1681583e+00   7.4938465e-01   4.4944770e-02  -6.6675367e-02  -8.4065601e-02  -4.4295020e-02  -2.1687749e-01  -1.9060671e-01  -1.5579939e-01  -3.4512885e-01  -1.6215852e-01  -4.7013086e-02  -4.3940214e-01  -3.3467576e-01  -1.8828509e-01  -2.5589394e-01  -1.5220019e-01  -2.4433304e-01  -3.4811243e-01  -2.8285676e-01
  -1.0000000e+00   1.4684175e+00   3.2539464e+00   3.5995103e+00   2.3933767e+00   4.1737672e-01   1.0714540e+00   1.6858630e+00   1.5729415e+00   1.7088762e+00   1.0320818e+00   5.3074110e-02  -5.0839812e-01  -4.7231375e-01  -7.0552421e-01  -7.8626011e-01  -9.4316520e-01  -1.0633661e+00  -1.1682490e+00  -1.1558590e+00  -1.2921202e+00  -1.4191115e+00  -1.4850444e+00  -1.6273653e+00  -1.8020693e+00  -1.8703254e+00  -1.9727786e+00  -2.0736688e+00  -2.0545870e+00  -1.9235598e+00  -1.7610525e+00  -1.5644783e+00  -1.1734369e+00  -6.4637223e-01  -2.9916933e-01   3.3866505e-02   4.3856506e-01   5.5741685e-01   8.3684083e-01   8.6219204e-01   8.6332303e-01   7.3373806e-01   7.4286369e-01   7.1255677e-01   5.6798877e-01   5.5329732e-01   6.3970949e-01   5.3078000e-01   5.2132135e-01   4.8752350e-01   4.2475336e-01   2.9269957e-01   4.1496250e-01   3.6965221e-01   1.5175597e-01   1.8999208e-01   2.0083312e-01   9.7209651e-02   3.7613958e-02   1.1253864e-01   3.3237732e-02  -2.3673210e-02   5.0143982e-02   2.0956340e-02  -9.5082575e-02  -3.9961331e-02   3.9653284e-02   3.0251268e-02  -1.3015630e-01   1.1555640e-01  -1.4236600e-02  -1.2020794e-01   7.0485289e-02  -1.3129003e-02  -6.3534613e-02  -6.0068932e-02   2.0159924e-01   1.2560538e-01   3.5961784e-01   4.8612796e-01   2.2319232e-01   2.3449340e-01   2.8242688e-01  -1.3580683e-01  -1.8727892e-01  -1.0947385e-01  -2.0503522e-01  -1.1603394e-01  -1.7146032e-01  -1.5398275e-01  -2.5851518e-01  -8.7435752e-02  -6.8080977e-02  -1.0364012e-01  -1.0245353e-01  -2.1530855e-02   1.4479403e-01
  -1.0000000e+00   1.4508740e+00   2.5570839e+00   1.9918773e+00   1.4860970e+00   1.7354962e+00   1.3383770e+00   2.6275366e-01  -1.1486760e-01   1.9742780e-01   4.2180558e-01   5.8532859e-01   6.2372327e-01   4.5377072e-01   5.4674871e-01   5.4709414e-01  -2.5421027e-02  -3.9922110e-01  -3.6481858e-01  -4.4704226e-01  -4.9995006e-01  -5.1412324e-01  -6.9395009e-01  -8.0428474e-01  -7.1844508e-01  -6.3897640e-01  -7.2437170e-01  -8.8547627e-01  -9.2901518e-01  -8.6621187e-01  -8.7417332e-01  -9.6963206e-01  -1.0134753e+00  -1.0534537e+00  -1.1475499e+00  -1.1570454e+00  -1.1378484e+00  -1.2149863e+00  -1.2789714e+00  -1.3087057e+00  -1.3269767e+00  -1.3012230e+00  -1.3009373e+00  -1.3134505e+00  -1.3499070e+00  -1.4158960e+00  -1.3828838e+00  -1.4170395e+00  -1.4538743e+00  -1.1305481e+00  -8.4330830e-01  -7.9132007e-01  -5.1434893e-01  -2.2593269e-01  -1.3825608e-01   8.7944204e-02   3.6954458e-01   4.7582154e-01   4.0274027e-01   2.2281146e-01   1.5902303e-01   2.3351695e-01   2.9103782e-01   3.1631407e-01   2.6956682e-01   1.8663139e-01   1.8942324e-01   2.0436166e-01   1.5762555e-01   1.1163348e-01   7.8061290e-02   3.7505075e-02  -8.1911920e-03   1.0155106e-02   9.3521958e-02   4.2215749e-02  -5.6904462e-02   4.3026546e-02   1.5674891e-01   1.5283328e-01   1.4485680e-01   1.0450183e-01   1.2606128e-01   2.0115557e-01   1.7509916e-01   1.9125450e-01   2.1765326e-01   2.6097232e-01   5.8207622e-01   1.0848830e+00   1.8521323e+00   2.7458885e+00   2.8192039e+00   2.2613344e+00   2.1453774e+00   1.8595552e+00   4.9048734e-01
   1.0000000e+00   9.9311088e-01   2.7048435e+00   3.4733421e+00   2.2126661e+00   4.5329533e-01   4.7793342e-02   9.5955986e-01   1.1930596e+00   1.0074620e+00   9.9132093e-01   5.7820045e-01  -1.9752725e-02  -4.8965442e-01  -4.4228661e-01  -5.8495969e-01  -4.4435780e-01  -3.6681751e-01  -4.0379975e-01  -6.1565955e-01  -8.3379226e-01  -1.0250030e+00  -1.2012680e+00  -1.3762815e+00  -1.4132188e+00  -1.4878131e+00  -1.7930976e+00  -1.8546667e+00  -2.0736805e+00  -2.0869331e+00  -2.0074234e+00  -2.1524661e+00  -2.0920997e+00  -2.0311639e+00  -1.8833279e+00  -1.5725866e+00  -1.3058619e+00  -1.0020470e+00  -5.3302166e-01  -1.0067188e-01   1.0165556e-01   4.2403295e-01   6.5213763e-01   7.7169086e-01   9.1439267e-01   8.0432214e-01   8.0127314e-01   6.9083304e-01   6.1021074e-01   7.0912670e-01   6.5098901e-01   6.2584063e-01   6.3502680e-01   6.2785003e-01   6.7701916e-01   7.4058694e-01   7.6568509e-01   7.5747855e-01   6.3137099e-01   5.5038320e-01   5.7019334e-01   4.7303239e-01   3.8274519e-01   3.9918361e-01   3.3821756e-01   2.5162563e-01   2.3681772e-01   2.1019813e-01   1.9977885e-01   1.9538199e-01   1.5563249e-01   1.8672692e-01   1.5264001e-01   5.8320816e-02   1.4603854e-01   3.4330537e-01   4.4168717e-01   6.3961804e-01   6.4339829e-01   4.4976835e-01   4.1549582e-01   2.4083847e-01   1.1312449e-01   4.2859218e-02  -1.1644459e-01  -8.9543136e-02  -6.4282766e-02  -1.3243209e-01  -1.6534767e-01  -1.2308486e-01  -2.6683751e-01  -3.1281061e-01  -1.9856550e-01  -1.1995395e-01  -7.6979263e-02  -1.4541578e-01  -3.7778275e-02
  -1.0000000e+00   1.2377605e-01   2.4334614e+00   2.7623845e+00   2.3959632e+00   2.1412625e+00  -4.1829927e-01   5.1694526e-01   3.4633990e-01  -2.4068726e-02   5.9781942e-01  -4.1035257e-01  -1.3711803e+00  -1.2626738e+00  -1.3410687e+00  -1.4393540e+00  -1.7022762e+00  -1.5347447e+00  -1.5867927e+00  -1.7684513e+00  -1.7812406e+00  -2.0252245e+00  -2.0039307e+00  -2.2033053e+00  -2.2882265e+00  -2.1056452e+00  -2.1816572e+00  -1.8756048e+00  -1.7190811e+00  -1.4309135e+00  -8.4221160e-01  -6.0268298e-01  -2.7167349e-01   4.3212308e-02   4.2843503e-01   4.1907598e-01   5.0986322e-01   7.3711529e-01   6.5138486e-01   5.0753165e-01   5.4840182e-01   4.8530713e-01   4.4250036e-01   4.1950302e-01   4.2099329e-01   4.4422195e-01   4.9148377e-01   3.4982511e-01   4.4492622e-01   3.0543753e-01   3.1988394e-01   3.4194301e-01   2.1074101e-01   1.9134602e-01   3.5677577e-01   1.4262695e-01   1.9375202e-01   3.0562366e-01   8.1876195e-02   1.2666364e-01   9.4116222e-02   1.4380138e-01   3.4175938e-02   1.4278655e-01   6.9114893e-02   2.2675027e-01   4.1043601e-02   2.0327393e-01   1.4643482e-01   9.6921110e-02   3.2241503e-01   3.9481129e-02   2.8112422e-01   1.8655268e-01   5.2755881e-01   3.0947666e-01   2.2119106e-01   4.0176022e-01   7.6148521e-01   8.4402685e-01   9.9665027e-01   1.0212269e+00   9.0251967e-01   6.0200662e-01   4.7199256e-01   4.5648089e-01   1.8361577e-01   2.1749914e-01   3.0316616e-01   2.7681185e-01   2.2810940e-01   4.1509186e-01   3.9851671e-01   1.3766325e-01   2.6363448e-01   5.9589603e-01   3.8788460e-01
   1.0000000e+00   1.8148360e+00   3.1168412e+00   2.7093440e+00   2.2893513e+00   7.4680004e-01   3.4330609e-01   1.3851769e+00   1.2283536e+00   1.2051607e+00   1.3629613e+00   7.2878415e-01   1.6295678e-01  -8.0553275e-03  -2.2321765e-01  -4.3115973e-01  -4.8352087e-01  -5.4670770e-01  -8.5696251e-01  -9.5103046e-01  -9.3978875e-01  -1.0726102e+00  -1.3601239e+00  -1.3413854e+00  -1.4050711e+00  -1.7154323e+00  -1.7594170e+00  -1.8844255e+00  -1.9500080e+00  -2.1831213e+00  -2.1779467e+00  -2.1525434e+00  -2.0963579e+00  -2.0510521e+00  -1.8027040e+00  -1.4675531e+00  -1.2232884e+00  -7.8604128e-01  -3.8868829e-01  -7.0863958e-02   1.5871901e-01   3.9615348e-01   6.0075948e-01   5.0987172e-01   5.6990610e-01   6.8246625e-01   5.2126002e-01   4.2960377e-01   3.6043331e-01   3.8969564e-01   4.2090655e-01   3.8012997e-01   3.6076989e-01   3.1933386e-01   3.9643818e-01   3.8282600e-01   4.0484153e-01   5.8767065e-01   5.9500206e-01   3.5283927e-01   5.9457128e-01   5.2692647e-01   5.0865477e-01   5.4273470e-01   3.7860812e-01   4.4005207e-01   3.3123905e-01   3.1359522e-01   4.4666908e-01   4.3036174e-01   1.8632146e-01   2.1795405e-01   1.6279763e-01   2.2910978e-01   2.9358933e-01   3.9369087e-01   5.5408042e-01   2.7941028e-01   2.8295483e-01   7.3871144e-02  -1.7960444e-01   2.0608281e-02  -1.5176853e-01  -2.9239960e-02  -9.6053560e-02  -7.8537956e-02   1.6677821e-01   4.3439165e-03  -2.1732801e-01   9.4326169e-02   1.0021276e-01  -1.5028811e-01   2.9410633e-02   8.7803882e-02  -2.4222663e-03   2.6674696e-01   3.6339780e-01
   1.0000000e+00   1.1685633e+00   1.8563351e+00   2.1545365e+00   2.3218258e+00   1.9164374e+00   1.2148810e+00   5.2682367e-01   3.0918951e-01   6.1779774e-01   7.6545115e-01   6.9202363e-01   8.3157467e-01   8.5853066e-01   3.7871281e-01  -2.1882916e-01  -5.4759978e-01  -5.7829007e-01  -5.7036241e-01  -8.2642609e-01  -1.0418231e+00  -7.9897050e-01  -7.9339385e-01  -1.1716008e+00  -1.2151115e+00  -1.3054760e+00  -1.5137317e+00  -1.4558355e+00  -1.6207633e+00  -1.8120478e+00  -1.7640156e+00  -2.0627722e+00  -2.2859142e+00  -2.1082389e+00  -2.1224856e+00  -2.1131536e+00  -1.9369656e+00  -1.7960732e+00  -1.5180592e+00  -1.4170015e+00  -1.2032011e+00  -4.8419464e-01  -2.4699190e-01  -2.1486007e-01   1.7800355e-01   1.5326628e-01   3.4652261e-01   5.6021580e-01   4.3173761e-01   4.3292827e-01   3.1104039e-01   4.6511094e-01   8.0842949e-01   7.5977671e-01   5.5031466e-01   4.8885185e-01   7.2413274e-01   7.5093312e-01   6.3100588e-01   7.1781997e-01   6.1923520e-01   4.7629716e-01   6.2541035e-01   6.4715893e-01   5.3358724e-01   7.7102669e-01   8.0847799e-01   4.5094397e-01   5.7542273e-01   7.0451729e-01   6.0622152e-01   7.3263084e-01   6.1479159e-01   7.8328362e-01   9.0287890e-01   5.8169505e-01   6.4803104e-01   7.2286437e-01   5.4406191e-01   2.7844715e-01   1.1675102e-01   1.2645480e-01   1.5856690e-01   2.6965904e-01  -1.8007492e-02   1.3914038e-02   2.0245165e-01  -1.7801548e-01  -4.7374373e-02  -9.0093265e-02  -3.0912980e-01  -2.8713420e-02   1.0401512e-03  -3.1450063e-02  -2.3117262e-02  -9.6170709e-03   4.1113181e-02
   1.0000000e+00   2.1130509e+00   3.2390538e+00   2.5576422e+00   2.3156721e+00   1.0033186e+00   8.4966324e-01   1.6319269e+00   1.4242787e+00   1.3158524e+00   9.9924424e-01   2.0781148e-01  -4.2103656e-01  -4.6503334e-01  -6.0489143e-01  -6.4772870e-01  -8.1837778e-01  -9.0049714e-01  -8.9675992e-01  -9.4460744e-01  -1.0835873e+00  -1.2033444e+00  -1.2250112e+00  -1.3277376e+00  -1.5290698e+00  -1.6048990e+00  -1.6701252e+00  -1.8830349e+00  -1.9134538e+00  -1.9651992e+00  -2.0613577e+00  -2.0139337e+00  -1.9866672e+00  -1.7922721e+00  -1.5800740e+00  -1.3290470e+00  -8.9651814e-01  -5.5237603e-01  -2.6007503e-01   5.1493625e-02   3.3432175e-01   5.2700648e-01   6.3982191e-01   7.2894939e-01   7.4235551e-01   6.9689598e-01   7.0678671e-01   6.1881583e-01   5.9308291e-01   6.0875104e-01   5.6287954e-01   6.0347036e-01   5.3784661e-01   5.1812293e-01   5.9629696e-01   5.2432868e-01   5.0674142e-01   5.0123192e-01   4.8159800e-01   4.7713123e-01   3.6448407e-01   4.2906321e-01   4.1800232e-01   3.3307746e-01   2.8346888e-01   2.6304588e-01   2.4960836e-01   1.6096889e-01   1.9426417e-01   1.6329789e-01   1.7884684e-01   7.6809831e-02   6.2740042e-02   2.8173700e-01   4.4048912e-01   4.7879892e-01   5.0719613e-01   3.5508406e-01   1.6924946e-01   1.1046712e-01   2.1528654e-02  -8.5791634e-02  -1.3028596e-01  -1.1626912e-01  -1.8007087e-01  -1.6631974e-01  -1.4237232e-01  -1.1230398e-01  -8.3357236e-02  -1.5890054e-01  -6.2688992e-02  -5.7953761e-02  -1.5371915e-01  -1.0223231e-01  -1.1091866e-01   1.6933574e-01   3.1289248e-01
  -1.0000000e+00  -1.9441323e-01  -1.1007149e+00  -1.3215892e+00  -8.1488251e-01  -3.4071735e-01  -3.8421122e-01  -6.2349815e-01  -6.4220725e-01  -5.5256542e-01  -5.8374892e-01  -6.7414434e-01  -7.0857317e-01  -7.3420062e-01  -7.6711180e-01  -7.4069201e-01  -6.9700841e-01  -7.3888966e-01  -8.4594789e-01  -9.0054696e-01  -8.8965082e-01  -8.8327915e-01  -9.2932783e-01  -1.0130808e+00  -1.1151390e+00  -1.2142127e+00  -1.2802051e+00  -1.2905437e+00  -1.2988800e+00  -1.4081455e+00  -1.5917251e+00  -1.6842284e+00  -1.6191126e+00  -1.5578510e+00  -1.6148191e+00  -1.6866895e+00  -1.6487589e+00  -1.5526325e+00  -1.4598861e+00  -1.3187570e+00  -1.1241276e+00  -9.8347590e-01  -9.1710525e-01  -7.6622029e-01  -4.3579614e-01  -6.2335482e-02   1.4745944e-01   2.0885403e-01   2.9907317e-01   4.8150120e-01   6.1783845e-01   6.5201070e-01   7.0056931e-01   8.2486954e-01   9.2153559e-01   9.7288062e-01   1.0792456e+00   1.1797202e+00   1.1043549e+00   9.2291354e-01   8.6881536e-01   9.2704209e-01   9.2671744e-01   8.8343312e-01   8.9989121e-01   8.9992495e-01   8.4428614e-01   8.7548042e-01   9.8458243e-01   9.1121158e-01   6.4469009e-01   5.4624229e-01   7.4880740e-01   9.0480019e-01   7.6474744e-01   5.6709375e-01   6.3114909e-01   9.1368603e-01   1.1599834e+00   1.2499887e+00   1.2580716e+00   1.2937790e+00   1.3502427e+00   1.3011068e+00   1.0882840e+00   8.6683333e-01   8.1277952e-01   8.5454896e-01   8.1905006e-01   7.6497783e-01   8.7610327e-01   1.0859015e+00   1.1447178e+00   1.0219842e+00   9.2982741e-01   9.6387940e-01   1.0141616e+00
   1.0000000e+00   7.3059393e-01   9.5465401e-01   2.7894027e+00   3.2344186e+00   2.1506230e+00   9.0708836e-01   4.1094624e-01   8.4251916e-01   9.9018514e-01   9.1588143e-01   6.0915066e-01   2.5079411e-01  -4.2775694e-01  -7.3149665e-01  -6.7576141e-01  -9.2615471e-01  -9.4312642e-01  -9.9803908e-01  -1.0254685e+00  -1.1094105e+00  -1.2707569e+00  -1.1801884e+00  -1.4132684e+00  -1.5289884e+00  -1.4711502e+00  -1.6987964e+00  -1.6617326e+00  -1.7457081e+00  -1.9472569e+00  -1.9375065e+00  -2.0973895e+00  -2.0953513e+00  -1.8553922e+00  -1.8460876e+00  -1.7779234e+00  -1.2025810e+00  -7.5234162e-01  -4.9988437e-01  -3.7612581e-02   3.1936744e-01   6.1618064e-01   7.4958163e-01   8.7424134e-01   1.0046299e+00   8.9485371e-01   9.8149708e-01   8.9402279e-01   6.9172868e-01   6.4798180e-01   5.8824562e-01   6.6833144e-01   6.6425224e-01   5.2641713e-01   5.4798041e-01   6.2124967e-01   5.6069211e-01   4.9561756e-01   4.8645276e-01   6.4269558e-01   5.1214309e-01   3.9921706e-01   5.0185492e-01   4.4900105e-01   3.5882130e-01   3.6320459e-01   3.6163423e-01   2.0057977e-01   2.5663030e-01   3.5495588e-01   1.6341288e-01   2.2643823e-01   1.4210980e-01   5.1816255e-02   3.3930872e-01   2.4507334e-01   5.3702864e-01   8.0713103e-01   6.3696255e-01   5.4241627e-01   3.6355807e-01   3.8020759e-01   9.0905298e-02  -6.0212628e-02   6.6960257e-02  -1.5598224e-01  -2.0973822e-01  -2.6553855e-02  -2.2865049e-01  -2.6106331e-01  -1.6065510e-01  -1.0491354e-01  -1.6147600e-01  -2.0260718e-01  -1.2651805e-01  -1.1709868e-01   5.8951870e-02
   1.0000000e+00   5.9401433e-01   1.1537236e+00   2.6051702e+00   3.1965895e+00   2.0619099e+00   1.9330880e-01  -3.9215695e-01   7.7476198e-01   7.4411737e-01   5.2828631e-01   6.0695632e-01   7.5758462e-02  -1.6262867e-01  -7.5770482e-01  -8.2668801e-01  -9.0466799e-01  -8.6489703e-01  -9.2723404e-01  -1.0822416e+00  -1.0179055e+00  -1.0156871e+00  -1.2161342e+00  -1.3557418e+00  -1.3605295e+00  -1.5026603e+00  -1.6789171e+00  -1.7439553e+00  -1.8176574e+00  -1.9648344e+00  -1.9914343e+00  -2.1455117e+00  -2.0926588e+00  -1.8876264e+00  -1.9263239e+00  -1.7072350e+00  -1.4208117e+00  -1.2455294e+00  -8.8839617e-01  -4.7775790e-01  -9.9044326e-02   1.8898706e-01   4.5659550e-01   6.8388928e-01   9.0009814e-01   9.4101132e-01   9.4947477e-01   9.9893277e-01   9.4897463e-01   8.2744347e-01   7.8173448e-01   7.1188769e-01   6.4823767e-01   6.9262451e-01   5.6480838e-01   4.9460019e-01   6.5125956e-01   5.8689289e-01   3.9271944e-01   4.6809317e-01   5.9618888e-01   4.8342542e-01   5.2306562e-01   5.1375370e-01   4.3378089e-01   3.3661455e-01   3.1448484e-01   4.1624216e-01   2.7971827e-01   2.1400447e-01   2.6661842e-01   4.3474294e-01   1.5539161e-01   2.1200508e-01   6.1498033e-01   7.1676817e-01   8.7342363e-01   7.5727531e-01   5.1954152e-01   5.4603085e-01   3.5220095e-01   2.4965577e-01   1.9693798e-01   9.1654066e-02   2.1048798e-01  -1.5256405e-02   9.5381521e-02   1.2205830e-01  -2.8834469e-02   5.9162190e-02   6.3779768e-02   6.2518328e-02   5.0870599e-02  -3.9898430e-03   5.4530579e-02   1.7163876e-01   1.1085684e-01
  -1.0000000e+00   2.0394327e+00   1.8832347e+00   1.9093279e+00   2.4715339e+00   1.1181387e+00   4.4438534e-02   2.3782220e-02  -1.8546290e-01  -8.4122924e-01  -1.2108440e+00  -1.1649628e+00  -1.3305675e+00  -1.4505416e+00  -1.6214423e+00  -1.5285523e+00  -1.6564765e+00  -1.8499284e+00  -1.4444446e+00  -1.8181468e+00  -1.7575090e+00  -1.5500211e+00  -2.0486198e+00  -2.0674221e+00  -1.7514358e+00  -1.8899067e+00  -1.9401666e+00  -1.3923952e+00  -1.2765232e+00  -9.6957959e-01  -8.1353676e-01  -5.3408863e-01   1.8649755e-01   1.8891511e-01   5.2785912e-01   1.0165503e+00   9.8695918e-01   1.0381347e+00   9.0506531e-01   7.7315071e-01   1.1705092e+00   5.2910902e-01   6.5706782e-01   6.7812941e-01   5.1791020e-01   5.4165506e-01   4.7090802e-01   4.6793846e-01   5.9913278e-01   4.7387851e-01   5.0290558e-01   6.5981579e-01   3.8413318e-01   6.8218534e-01   7.5604449e-01   6.1435762e-01   9.8529284e-01   1.0581193e+00   8.5157441e-01   5.3874142e-01   9.0249501e-01   9.8809047e-01   6.5468729e-01   5.8384122e-01   2.2025055e-01   1.6772921e-01  -7.8476486e-03   4.7374143e-02  -1.3176619e-01  -6.0787931e-02   7.7160185e-02  -2.9065653e-01  -9.6476165e-02  -1.7559459e-01  -1.7683834e-01  -2.6148476e-01  -3.0170242e-01  -1.5769403e-01  -1.6105487e-01  -2.7517994e-01  -3.7618733e-01  -1.0732506e-01  -6.4679581e-02  -2.0523630e-01  -8.7677274e-02  -8.6379620e-02  -8.8805668e-02   9.0496632e-02   5.8145382e-02   3.5112091e-04   2.6841067e-01   5.5995867e-01   5.2745406e-01   5.1000214e-01   6.7704666e-01   1.2486477e+00   1.3726073e+00
  -1.0000000e+00   4.6737906e-01   3.4010397e-01   3.5138992e-01   8.0988876e-01   1.2934283e+00   1.7335345e+00   2.1628923e+00   2.1414868e+00   1.6615111e+00   1.1206418e+00   4.5783849e-01  -1.7802412e-01  -2.2524688e-01   3.2508590e-02  -1.1686570e-01  -4.1491491e-01  -3.5638904e-01  -2.5098710e-01  -3.6715659e-01  -3.3877526e-01  -8.1856181e-02  -1.2102792e-01  -5.8705515e-01  -8.8692107e-01  -7.7319756e-01  -7.0316572e-01  -8.7018086e-01  -9.8921601e-01  -1.0316180e+00  -1.1907084e+00  -1.3504713e+00  -1.3153210e+00  -1.2073897e+00  -1.1992221e+00  -1.2519025e+00  -1.3806293e+00  -1.6770096e+00  -1.9131597e+00  -1.8040762e+00  -1.6385741e+00  -1.8026320e+00  -1.9967517e+00  -1.8168440e+00  -1.5127925e+00  -1.4638601e+00  -1.5593601e+00  -1.5239157e+00  -1.3369984e+00  -1.1101437e+00  -8.9923946e-01  -7.3529890e-01  -6.2115511e-01  -4.5901969e-01  -1.9245738e-01   5.4817614e-02   2.0428428e-01   3.2399129e-01   4.1063033e-01   4.5174631e-01   5.5410401e-01   7.1178704e-01   7.7912725e-01   7.6386320e-01   7.7773186e-01   8.1778039e-01   8.5281043e-01   8.6878147e-01   8.2122291e-01   7.7448351e-01   8.1832998e-01   8.3964346e-01   7.8810120e-01   8.2925862e-01   9.0610556e-01   7.8985702e-01   5.9219154e-01   5.1037025e-01   4.8805409e-01   5.5519990e-01   7.6294419e-01   9.0934581e-01   9.6187994e-01   1.0330292e+00   8.9524060e-01   5.4303703e-01   4.8404181e-01   6.7663296e-01   5.9491640e-01   4.5401190e-01   7.2175261e-01   9.8346048e-01   7.5150705e-01   4.9768455e-01   7.1987873e-01   9.1141946e-01   4.9387098e-01
   1.0000000e+00   6.4275558e-01   1.9652219e+00   2.9047617e+00   2.3393423e+00   7.9156126e-01   1.5917504e-01   9.2527794e-01   1.2314808e+00   1.1813325e+00   1.3698903e+00   8.7052383e-01  -1.7245692e-01  -7.1374715e-01  -6.6787891e-01  -8.8154185e-01  -8.8056139e-01  -9.3676769e-01  -1.0415576e+00  -1.1711792e+00  -1.0859123e+00  -1.1248830e+00  -1.3186066e+00  -1.4501196e+00  -1.4573616e+00  -1.4785816e+00  -1.6753872e+00  -1.7290109e+00  -2.0020134e+00  -2.0563651e+00  -2.0999205e+00  -2.1468928e+00  -2.0228336e+00  -2.0071527e+00  -2.0073806e+00  -1.5996686e+00  -1.2477127e+00  -1.0342535e+00  -5.8500925e-01  -2.3800356e-01   4.8785229e-02   2.7357824e-01   4.1882652e-01   6.4274890e-01   6.8399842e-01   7.0319800e-01   7.8272938e-01   7.5175976e-01   6.3880201e-01   5.8432399e-01   6.6918217e-01   6.3540721e-01   5.9267140e-01   6.2951558e-01   6.3588582e-01   5.9991170e-01   5.1703759e-01   6.2038759e-01   5.4816639e-01   5.9089917e-01   4.8709892e-01   5.1182843e-01   5.1280847e-01   4.1523838e-01   3.8768122e-01   3.2056127e-01   4.4472826e-01   3.4956381e-01   3.5382241e-01   4.6867739e-01   3.3019947e-01   4.0549274e-01   4.2792223e-01   4.1080052e-01   5.8942650e-01   7.6784519e-01   8.6361692e-01   6.2072789e-01   5.2610389e-01   4.3976640e-01   1.3778017e-01   1.1350030e-01   1.0893713e-01   1.3049494e-01   6.1247792e-02   7.8585303e-02   7.7828845e-02   7.9985449e-02  -1.0907211e-01   6.5845599e-02   1.0818746e-01  -4.7369804e-02  -9.8171324e-02  -2.1278626e-02   9.2690157e-02   1.2069088e-01   3.4982908e-01
   1.0000000e+00   5.0691007e-01   1.6370345e+00   3.1547647e+00   1.7402818e+00   1.8124405e+00   6.1719090e-01  -1.3848904e+00  -2.5466994e-01   5.0182027e-01   1.5305764e-01  -7.5266957e-02   1.0883743e-01  -2.0001468e-01  -7.1551966e-01  -9.4438292e-01  -7.9628119e-01  -9.7295135e-01  -1.1058692e+00  -1.1303803e+00  -1.3637825e+00  -1.1810593e+00  -1.3502920e+00  -1.6052023e+00  -1.4906852e+00  -1.6388467e+00  -1.7028306e+00  -1.9761219e+00  -1.9501127e+00  -1.8605380e+00  -2.3427803e+00  -1.9823785e+00  -1.5832168e+00  -1.8470533e+00  -1.6819993e+00  -1.4608290e+00  -1.2976850e+00  -5.5792946e-01  -3.8096737e-01  -3.1140389e-01   3.5315849e-01   3.1504798e-01   6.2621748e-01   1.0197581e+00   8.1318743e-01   1.0338337e+00   1.0255161e+00   1.0324445e+00   1.1787538e+00   7.4439326e-01   8.1744116e-01   8.8087733e-01   5.7845734e-01   7.8842673e-01   6.3660987e-01   4.1239616e-01   6.1823917e-01   6.4190446e-01   6.4007398e-01   4.8912123e-01   4.1201203e-01   6.7667731e-01   5.2389415e-01   4.9946967e-01   3.4044937e-01   3.6466982e-01   5.4217614e-01   3.7836208e-01   4.6030085e-01   2.3009651e-01   4.9426611e-01   3.3479660e-01   1.5980891e-01   6.7293695e-01   7.7501505e-01   9.7858472e-01   8.2089194e-01   5.5729331e-01   6.9978204e-01   5.0512919e-01   3.0667784e-01   1.7112097e-01   1.1584740e-01   1.3145495e-01   1.6102571e-01   9.9787414e-03   1.0865763e-01   4.8930083e-02  -1.4351457e-02   3.1855509e-02   1.3921050e-01   1.7826550e-01  -1.0442321e-01   1.0132481e-01   2.1106243e-01   4.1465507e-02   2.0302910e-01
   1.0000000e+00   5.9591868e-01   1.3137186e+00   2.7465019e+00   4.1991449e+00   2.7199107e+00   1.7151970e+00   1.5929885e-01  -5.6274529e-01   9.3841630e-01   1.0180912e+00   6.9694232e-01   7.5985712e-01   7.4706274e-01   2.5409363e-02  -3.9747878e-01  -6.9259959e-01  -6.7263826e-01  -7.0592656e-01  -8.3698358e-01  -8.5410331e-01  -1.0416322e+00  -9.7179172e-01  -1.1959011e+00  -1.4385469e+00  -1.2723357e+00  -1.4633253e+00  -1.5424214e+00  -1.5670811e+00  -1.7616535e+00  -1.8428245e+00  -1.6366834e+00  -1.7920051e+00  -1.8138444e+00  -1.5141021e+00  -1.4983458e+00  -1.2834369e+00  -1.0092683e+00  -6.3407808e-01  -2.1875523e-01  -6.3673391e-02   1.8070968e-01   4.0228251e-01   6.8322934e-01   5.9287000e-01   9.4003279e-01   9.8085243e-01   7.7388907e-01   8.7522053e-01   7.7836580e-01   7.9598890e-01   6.8323507e-01   5.4214163e-01   6.4059169e-01   5.0922627e-01   4.9928852e-01   5.5352849e-01   4.7593541e-01   6.0663324e-01   5.4055945e-01   5.2308622e-01   3.4662553e-01   4.2162988e-01   3.9821562e-01   2.6746326e-01   3.6036078e-01   2.9793309e-01   2.1546029e-01   1.1282313e-01   2.3442048e-01   6.4902354e-02   8.6005352e-02   1.1529257e-01   4.0376048e-01   6.4651147e-01   5.3430920e-01   5.7351477e-01   3.5302903e-01   2.6353982e-01   9.2057865e-02  -1.7175339e-01  -1.6070163e-01  -2.4940706e-01  -1.2360075e-01  -4.1908272e-01  -3.2022350e-01  -2.2563804e-01  -4.1717749e-01  -2.9645393e-01  -4.2934136e-01  -3.7286401e-01  -3.8688693e-01  -5.3091694e-01  -3.8205249e-01  -4.5981887e-01  -4.7662155e-01  -2.9426952e-01
  -1.0000000e+00   1.2215121e+00   3.5215769e+00   3.6276133e+00   3.0769932e+00   2.0356967e+00  -1.3592834e-01   1.2264337e+00   7.4404578e-01   2.0937860e-01   6.5520998e-01  -2.1036739e-01  -8.2743492e-01  -1.0251441e+00  -1.1013262e+00  -1.0229820e+00  -1.4627243e+00  -1.4367440e+00  -1.4114183e+00  -1.6730853e+00  -1.8698694e+00  -1.9964448e+00  -2.1150898e+00  -2.1980117e+00  -2.0530214e+00  -2.0658047e+00  -1.7571801e+00  -1.6556366e+00  -8.7854252e-01  -7.5572895e-01  -5.1665345e-01   9.9858207e-02   7.7720141e-02   4.1592640e-01   4.2419506e-01   6.9321939e-01   6.7814222e-01   4.7881179e-01   6.2165802e-01   5.8121424e-01   2.4988203e-01   4.1374225e-01   3.4924394e-01   3.4486122e-01   2.9218133e-01   4.1368828e-01   9.1295443e-02   4.8129658e-01   1.9183897e-01   3.2476525e-01  -5.4056130e-02   2.6274740e-01   1.2352279e-01   2.9316117e-02   4.0023614e-02   1.5409221e-01   1.4085676e-01  -1.2625280e-01   6.2633122e-03   1.0965700e-01   3.1423292e-02  -3.2844966e-02  -5.6070895e-03  -4.4973055e-02   3.3773535e-02  -3.0621995e-02  -5.9868958e-03  -3.5922891e-02   2.3524711e-02   1.0005788e-02   1.0863771e-02   5.0329092e-02   4.6130773e-02   6.7469936e-02   7.8069277e-03   1.0937357e-01   5.3045011e-02  -1.4841257e-02   2.8771582e-01   6.6467801e-01   7.1539681e-01   6.6527195e-01   7.9548582e-01   3.5688981e-01   1.5609800e-01  -1.4453087e-02  -5.8793350e-02  -1.4699367e-01   9.2278284e-02   2.8708814e-03  -2.1004583e-01  -5.9148162e-03  -1.0002261e-01  -4.0720721e-02   8.9248935e-02   9.9830079e-02   3.1919841e-01
   1.0000000e+00   7.8097840e-01   1.3408039e+00   1.9632789e+00   3.0925116e+00   3.7208991e+00   3.0264523e+00   1.9805153e+00   1.0087382e+00  -8.8959062e-02  -2.4125413e-01   3.8623753e-01   5.9233690e-01   6.5592355e-01   8.0492690e-01   5.5720714e-01   3.0263564e-01   4.3666368e-01   3.6623393e-01  -5.2911988e-02  -2.7489342e-01  -3.8187981e-01  -5.3945163e-01  -5.1950590e-01  -5.4375073e-01  -7.4428235e-01  -8.0257018e-01  -7.1353340e-01  -7.2706869e-01  -8.9103460e-01  -8.8052164e-01  -7.5277364e-01  -9.9466312e-01  -1.1370750e+00  -1.0150152e+00  -1.3691058e+00  -1.4847764e+00  -1.0221708e+00  -1.2474663e+00  -1.7114988e+00  -1.5263077e+00  -1.4788375e+00  -1.6883493e+00  -1.5859912e+00  -1.3635632e+00  -1.3902638e+00  -1.5852681e+00  -1.5155297e+00  -1.1571780e+00  -1.0262750e+00  -1.1042243e+00  -8.2270643e-01  -3.6660368e-01  -3.1252440e-01  -2.1261900e-01   2.0380411e-01   2.8947628e-01   2.1226797e-01   3.9287985e-01   5.0741425e-01   5.9222620e-01   7.6172404e-01   7.4414930e-01   6.5502964e-01   7.1342145e-01   8.0246640e-01   7.4421351e-01   5.6416443e-01   5.1218704e-01   5.5213285e-01   4.9949489e-01   4.9820084e-01   4.8083508e-01   3.2557258e-01   3.2538250e-01   4.4400700e-01   4.2942221e-01   3.7472729e-01   2.8648482e-01   2.1085752e-01   3.0070069e-01   3.6982165e-01   2.8008181e-01   1.9298000e-01   2.0796206e-01   2.4698730e-01   2.0075966e-01   1.4463850e-01   1.8789002e-01   1.5192271e-01  -7.6788917e-02  -9.6128671e-02   2.0184510e-01   2.1726842e-01  -1.7631623e-01  -2.3526339e-01   1.5158246e-02
   1.0000000e+00   2.8914124e-01   4.3851407e-01   1.8578511e+00   3.1790404e+00   1.9176691e+00   4.8448410e-01  -6.9042172e-01  -9.7612467e-01   3.0059564e-01   6.8456713e-01  -5.2810963e-02   3.5296862e-02   3.0537079e-01  -7.9471300e-01  -1.2263427e+00  -1.0703430e+00  -1.1958144e+00  -1.2412898e+00  -1.0606375e+00  -1.2570630e+00  -1.3205333e+00  -1.2959316e+00  -1.4023509e+00  -1.5843517e+00  -1.6821089e+00  -1.6730940e+00  -1.9533521e+00  -1.9779410e+00  -1.9077707e+00  -1.6603424e+00  -1.9669980e+00  -1.9352513e+00  -1.6467650e+00  -1.7517142e+00  -1.4279413e+00  -9.3965752e-01  -7.7476477e-01  -4.0595796e-01  -2.1661904e-02   3.0652853e-01   5.6240864e-01   6.0510941e-01   9.2062107e-01   9.1369914e-01   1.1957627e+00   1.0438362e+00   1.0235478e+00   1.1544901e+00   8.9138749e-01   1.0221172e+00   8.4416980e-01   7.5218870e-01   7.7935123e-01   6.8220534e-01   8.0309438e-01   4.9716161e-01   6.2815879e-01   6.6951919e-01   7.1510853e-01   6.6328456e-01   3.5205080e-01   4.5899113e-01   7.0632428e-01   6.0334804e-01   3.5210943e-01   2.3021697e-01   3.8731670e-01   2.7626911e-01   4.1590847e-01   6.1818513e-01  -6.3743579e-02   8.4626844e-01   8.9760666e-01   7.9957922e-01   8.9144874e-01   7.2312945e-01   1.0286766e+00   4.2059035e-01   3.0022362e-01   2.8447616e-01  -5.5718535e-02   1.7362511e-01  -7.8737250e-02  -6.5968480e-03   1.7776907e-02  -7.4981299e-02   6.1268909e-02  -9.6789729e-02   3.7139115e-02  -1.3069912e-01  -7.8757850e-02   2.1742299e-01  -6.3450124e-02  -5.3827365e-02   1.2425291e-01   2.0686470e-01
   1.0000000e+00  -2.2584248e-02   2.0520995e-01   1.7449143e+00   2.3217103e+00   1.2523880e+00   4.5185648e-01  -5.9501535e-01  -1.0859517e-01   5.3918182e-01   2.3145563e-01   2.5229108e-01  -9.3439968e-02  -2.9337387e-01  -9.5178880e-01  -1.0923964e+00  -1.1794270e+00  -1.2756013e+00  -1.3215008e+00  -1.4629290e+00  -1.2618191e+00  -1.3051908e+00  -1.6134564e+00  -1.6115185e+00  -1.5662641e+00  -1.4517008e+00  -1.7714337e+00  -2.0376665e+00  -1.7586722e+00  -1.8883494e+00  -1.7658035e+00  -1.9705345e+00  -2.0275006e+00  -1.8254148e+00  -1.7608529e+00  -1.5130674e+00  -1.4169127e+00  -1.3203423e+00  -9.3720522e-01  -6.0076418e-01  -2.0674610e-01   8.9491559e-03   1.2270819e-01   6.4379153e-01   5.7088896e-01   6.3745733e-01   7.4980074e-01   8.1657222e-01   6.9820160e-01   6.4807318e-01   7.6961676e-01   7.6849867e-01   8.4822455e-01   6.3313586e-01   6.5397945e-01   8.5395141e-01   7.6330824e-01   7.4111754e-01   7.9739505e-01   8.4658059e-01   8.2337661e-01   6.8000357e-01   7.9463285e-01   8.3236444e-01   7.6411454e-01   6.6606696e-01   7.2268864e-01   7.8358104e-01   5.1354987e-01   6.2306531e-01   6.1175672e-01   5.8927719e-01   6.8037148e-01   6.0237733e-01   7.6897688e-01   9.8697875e-01   1.0081204e+00   1.0314917e+00   8.4182237e-01   6.9312463e-01   6.8368051e-01   5.6372119e-01   4.3863922e-01   3.9072451e-01   4.1663160e-01   2.4158965e-01   2.7061807e-01   3.3426153e-01   2.4864997e-01   3.9521923e-01   3.2683218e-01   8.5146040e-02   1.5681753e-01   2.6549078e-01   1.5786587e-01   1.8967070e-01   2.5330914e-01
  -1.0000000e+00   1.8753379e-01  -2.7663761e-01  -3.0880471e-01  -2.7084334e-01  -7.3064539e-01  -1.7869550e-01  -4.0416399e-01  -1.3154284e+00  -1.0493100e+00  -1.1725143e+00  -1.2252639e+00  -1.2664036e+00  -1.5779631e+00  -1.5186608e+00  -1.6223793e+00  -1.7890883e+00  -1.6733497e+00  -1.9585820e+00  -2.1708271e+00  -1.8937701e+00  -2.1184859e+00  -2.1488524e+00  -2.0920793e+00  -1.9171793e+00  -1.3793675e+00  -1.3947797e+00  -1.2245431e+00  -7.0368214e-01  -5.1579361e-01  -3.7018611e-01  -7.9399061e-03  -6.0596143e-02   4.9118471e-02   2.4305585e-01   1.7958930e-01   3.7773484e-01   1.3241327e-01   1.2277799e-01   5.8685644e-01   4.3479900e-01   2.7736456e-01   3.9086427e-01   4.2753240e-01   5.4130425e-01   5.6743513e-01   6.3403610e-01   6.1025040e-01   6.0248655e-01   5.0072533e-01   6.0955938e-01   7.1631595e-01   6.6526458e-01   7.0036838e-01   3.4767801e-01   4.5850724e-01   7.3903774e-01   5.2361666e-01   5.1508335e-01   4.1768627e-01   3.0199525e-01   4.5724703e-01   2.8859310e-01   1.5256262e-01   1.6566068e-01   2.2198896e-01   3.5536341e-01   3.5025602e-01   2.3771197e-01   2.9322718e-01   5.2298643e-01   6.2180950e-01   5.8480256e-01   6.5454242e-01   7.9430976e-01   8.4635428e-01   5.1370663e-01   2.6587020e-01   3.8071489e-01   3.1812962e-01   3.5077223e-01   4.4350383e-01   3.8844843e-01   5.1552985e-01   1.7507977e-01   8.7393400e-02   4.1601092e-01   3.2665573e-01   4.0172528e-01   6.9112137e-01   1.4804796e+00   2.2212624e+00   2.6229837e+00   2.5891851e+00   1.9354278e+00   8.3474501e-01  -3.0335993e-02
   1.0000000e+00   1.6455766e-01   1.1072882e+00   2.1469641e+00   1.8764232e+00   1.6426157e+00   4.2171240e-01  -1.3478626e+00  -5.7436761e-01   3.8085119e-01  -1.4112818e-01  -8.6251055e-02   2.2459803e-01  -2.2780341e-01  -8.1511003e-01  -1.0198810e+00  -1.1106369e+00  -1.1851544e+00  -1.3335503e+00  -1.1761310e+00  -1.2988095e+00  -1.5780603e+00  -1.5405676e+00  -1.6413192e+00  -1.5596470e+00  -1.6322386e+00  -1.8853808e+00  -1.8132509e+00  -1.8846031e+00  -1.9639344e+00  -2.0534033e+00  -2.0121174e+00  -1.9516740e+00  -1.9096180e+00  -1.7048150e+00  -1.3393562e+00  -1.2274244e+00  -9.3414898e-01  -4.4911507e-01  -2.5494183e-01  -1.2825842e-01   1.7804408e-01   5.1285171e-01   4.2906062e-01   7.8312020e-01   6.6074070e-01   7.7236099e-01   9.4044421e-01   7.3659176e-01   7.2598397e-01   6.7048807e-01   7.9568292e-01   6.1386604e-01   5.4969375e-01   7.5667855e-01   5.1065576e-01   5.3628760e-01   5.0366844e-01   6.8026701e-01   8.7943908e-01   4.9186036e-01   5.0644506e-01   7.1269662e-01   6.0107579e-01   7.1051935e-01   6.7531645e-01   5.4587768e-01   6.5650295e-01   5.6396696e-01   5.1106688e-01   5.9602300e-01   4.6391620e-01   5.2364033e-01   7.8816470e-01   1.1295005e+00   1.1494515e+00   9.8225971e-01   8.9402163e-01   7.6415056e-01   6.8591219e-01   4.1375288e-01   3.8834908e-01   6.3458404e-01   3.1396944e-01   2.2409245e-01   4.7256083e-01   1.8463793e-01   3.5553044e-01   2.5334405e-01   1.1911433e-01   2.9623045e-01   3.2212499e-01   2.6349909e-01   2.0450185e-01   2.1071244e-01   3.9720270e-01   5.7304911e-01
   1.0000000e+00   4.1601568e-01   1.1139534e+00   2.1378086e+00   1.9796622e+00   6.5161616e-01  -4.3881608e-01   3.9646958e-01   9.5909097e-01   8.7090753e-01   1.2258174e+00   3.9357742e-01  -4.2623237e-01  -6.6876010e-01  -8.7512626e-01  -9.1726551e-01  -9.2670864e-01  -1.0474146e+00  -1.0874926e+00  -1.1044476e+00  -1.4031290e+00  -1.4854841e+00  -1.5943135e+00  -1.8601465e+00  -2.0467530e+00  -2.1796672e+00  -2.3354512e+00  -2.5922908e+00  -2.5199744e+00  -2.5636068e+00  -2.4376588e+00  -2.1830587e+00  -1.7220253e+00  -1.1826573e+00  -8.5192890e-01  -2.9880549e-01   1.9869091e-01   3.4851283e-01   5.8371481e-01   7.3279471e-01   7.6716593e-01   7.8733714e-01   6.9326988e-01   7.1144116e-01   5.8582127e-01   5.5143570e-01   6.2029303e-01   5.4671487e-01   5.9147075e-01   7.3227223e-01   6.3572084e-01   6.1228671e-01   7.3885847e-01   6.5059694e-01   6.0937563e-01   6.6132781e-01   6.5501714e-01   5.9753475e-01   5.1081229e-01   5.4590224e-01   4.6808777e-01   3.9408489e-01   5.2063614e-01   3.8481373e-01   3.8326677e-01   4.2955704e-01   3.8067482e-01   3.5429443e-01   2.5855047e-01   4.3331664e-01   2.6673068e-01   2.7649564e-01   4.2484835e-01   2.6645232e-01   2.2431914e-01   3.3174276e-01   3.6996738e-01   5.6189262e-01   8.2878253e-01   7.8522788e-01   5.0168380e-01   3.5056739e-01   3.5980422e-01   2.3483690e-01   1.1808351e-01   1.8145228e-01   1.0988031e-01   5.5477548e-02   2.0030573e-01   1.5215851e-01   1.4969937e-01   1.8564482e-01   2.1463268e-01   1.4911729e-01   1.5756237e-01   3.5170592e-01   1.1957296e-01
   1.0000000e+00   1.1593518e+00   2.5344027e+00   2.9723235e+00   2.0894468e+00   4.1626364e-01  -1.7382074e-02   1.2204922e+00   1.2212464e+00   1.0660330e+00   1.3501838e+00   6.8139322e-01   3.5639147e-02  -3.6203921e-01  -4.4150933e-01  -8.5315246e-01  -7.9641287e-01  -7.4198639e-01  -9.5344005e-01  -1.0306164e+00  -9.8844203e-01  -1.1126344e+00  -1.2711207e+00  -1.2987385e+00  -1.3884359e+00  -1.5144666e+00  -1.6665734e+00  -1.7839511e+00  -1.8865465e+00  -2.0474511e+00  -2.1838105e+00  -2.1544763e+00  -2.1857059e+00  -2.0936898e+00  -1.9738504e+00  -1.6681437e+00  -1.1974179e+00  -9.8878535e-01  -6.3066609e-01  -1.1764925e-01   1.4001755e-01   3.4385896e-01   5.7523285e-01   6.8770474e-01   7.4875446e-01   6.9003713e-01   7.5387370e-01   7.7482939e-01   6.6528731e-01   6.2539553e-01   6.4566147e-01   6.1850929e-01   6.0603772e-01   6.3942927e-01   6.4645492e-01   6.4085722e-01   5.5340944e-01   5.8247839e-01   5.8939600e-01   6.1619276e-01   4.9229477e-01   4.8718876e-01   4.8857718e-01   3.9059497e-01   4.2833860e-01   4.2369808e-01   2.7419181e-01   2.5955801e-01   3.7310296e-01   2.6053993e-01   2.7551164e-01   3.0727420e-01   2.8528169e-01   2.3011999e-01   1.8064991e-01   4.7671620e-01   6.5199991e-01   6.0353396e-01   5.8548774e-01   6.1454016e-01   4.4067460e-01   2.0044633e-01   1.6804595e-01  -1.6371308e-02   1.3378907e-02  -7.3255282e-02   2.7093835e-03   4.7906089e-02  -8.9623497e-02  -6.8106286e-02  -1.2348400e-02  -1.1726536e-02  -7.9906080e-02  -5.1751977e-02  -5.4228554e-02  -8.1739151e-02   3.5595301e-02
   1.0000000e+00   9.5488870e-01   2.1905343e+00   3.4384250e+00   3.3063762e+00   2.7520431e+00   9.4861402e-01   1.0024156e-01   1.0080502e+00   7.9991001e-01   6.6919319e-01   7.5164438e-01   3.3961792e-01  -1.0043702e-01  -3.7277379e-01  -4.0366919e-01  -6.1250256e-01  -7.7438015e-01  -6.2467027e-01  -8.7058323e-01  -9.6719059e-01  -9.7903958e-01  -1.1457139e+00  -1.0789287e+00  -1.3019739e+00  -1.4584022e+00  -1.4309802e+00  -1.6022496e+00  -1.6908282e+00  -1.7542855e+00  -1.7397320e+00  -1.9576504e+00  -1.9800571e+00  -1.8878595e+00  -1.8733188e+00  -1.6835565e+00  -1.4389982e+00  -1.1539000e+00  -6.6454300e-01  -3.9578689e-01  -1.7948173e-01   3.7501079e-01   4.9110358e-01   5.5337516e-01   7.7381467e-01   7.8654607e-01   7.6038414e-01   7.7982162e-01   6.7836334e-01   6.4906624e-01   6.2812588e-01   5.0539457e-01   5.1614047e-01   5.0937568e-01   4.4309433e-01   4.3775475e-01   5.0858506e-01   5.5839082e-01   4.1194473e-01   5.0587482e-01   4.1969610e-01   3.9749103e-01   4.2809569e-01   3.3316956e-01   3.5165567e-01   2.4182589e-01   2.5573068e-01   2.1702394e-01   8.0436796e-02   1.3614363e-01   1.4117822e-01   1.6918030e-01   1.1719156e-01   2.0545320e-01   5.0159919e-01   5.7490406e-01   5.6978084e-01   4.5648774e-01   2.9058154e-01   1.7774619e-01  -3.5324659e-02  -1.0457349e-01   6.3707074e-02  -6.4037312e-03  -2.9534326e-01  -1.0858442e-01  -9.7027039e-02  -1.7846205e-01  -2.0516451e-01  -1.2417323e-01  -1.1820595e-01  -2.8969662e-01  -2.1914425e-01  -1.9021517e-01  -3.2017728e-01  -6.4398032e-02   2.1960221e-01
   1.0000000e+00   2.6158131e-01   5.7982062e-01   1.0495150e+00   1.9877269e+00   2.3515930e+00   1.5728266e+00   9.4027428e-01   3.2373143e-01  -3.4593676e-01  -4.4660582e-01  -4.1008189e-01  -2.7481066e-01  -2.7100607e-01  -4.0467442e-01  -4.3797211e-01  -6.9019346e-01  -8.6851522e-01  -9.7683688e-01  -1.0213827e+00  -9.1656244e-01  -1.0851554e+00  -1.0981035e+00  -9.8283369e-01  -1.0841019e+00  -9.9017372e-01  -1.0746440e+00  -1.3029689e+00  -1.1845412e+00  -1.2652706e+00  -1.5934673e+00  -1.5880397e+00  -1.5621622e+00  -1.7960880e+00  -1.7979178e+00  -1.6160417e+00  -1.7217674e+00  -1.8776349e+00  -1.7415771e+00  -1.4714590e+00  -1.3423815e+00  -1.4278667e+00  -1.3991789e+00  -1.1230322e+00  -8.8907817e-01  -5.8593046e-01  -3.0253136e-01  -3.7770730e-01  -3.2970261e-01   1.1434530e-01   2.7374261e-01   1.7509953e-01   3.2060039e-01   4.7897163e-01   4.7730162e-01   3.3470487e-01   2.5807723e-01   4.1822047e-01   4.5570312e-01   5.6325579e-01   6.4228937e-01   4.8337443e-01   5.9779180e-01   6.1607480e-01   4.9379700e-01   5.4941120e-01   6.0733721e-01   7.9891833e-01   6.9315162e-01   5.9396758e-01   1.0173372e+00   1.0964061e+00   1.0066722e+00   1.1742992e+00   1.2658947e+00   1.3794796e+00   1.3662893e+00   1.1347884e+00   1.2971863e+00   1.3840377e+00   9.9097189e-01   1.0083584e+00   9.6772600e-01   5.4369075e-01   5.5492192e-01   5.9882356e-01   6.3388732e-01   6.1612792e-01   4.2185906e-01   6.0035149e-01   6.3078487e-01   3.8842756e-01   4.6511282e-01   5.4775412e-01   4.3415843e-01   5.8759586e-01   5.4978831e-01
   1.0000000e+00   5.4309888e-01   1.2273480e+00   2.6794870e+00   2.8579347e+00   1.7048162e+00  -2.0583018e-02  -6.8932496e-01   9.4154136e-01   1.1063917e+00   1.0760685e+00   1.7448192e+00   7.7982663e-01  -2.1725383e-01  -9.3104466e-01  -6.9332449e-01  -6.8116191e-01  -1.0850947e+00  -1.2432011e+00  -9.5819628e-01  -1.2711155e+00  -1.3248697e+00  -1.3877444e+00  -1.3868555e+00  -1.5890792e+00  -1.6979127e+00  -1.2655322e+00  -2.0390710e+00  -1.8232325e+00  -1.7430023e+00  -2.1419924e+00  -1.6471364e+00  -2.0623913e+00  -2.0291769e+00  -1.2298643e+00  -1.3725870e+00  -1.0862407e+00  -6.8922668e-01  -3.7195083e-01   4.9284624e-02   2.9082207e-01   6.9879606e-01   7.6111322e-01   9.5658979e-01   8.8487032e-01   1.3254705e+00   1.1216800e+00   8.5714374e-01   8.2838041e-01   7.7034371e-01   1.0531116e+00   6.6660903e-01   3.3452822e-01   5.7657724e-01   7.2304696e-01   4.8691358e-01   4.3315019e-01   7.3476578e-01   4.7376668e-01   5.6453023e-01   2.9504326e-01   5.7950571e-01   5.0027420e-01   2.0682548e-01   7.1296551e-01   3.3679193e-01   1.5079792e-01   3.8030674e-01   1.8678888e-01  -9.4597512e-03   1.6113500e-01   2.9586526e-01   7.6856356e-03   1.7710925e-01   4.1285417e-01   2.6696005e-01   9.5372582e-01   8.1309132e-01   2.5147222e-01   4.7592380e-01   3.4864870e-01   2.1627786e-01  -1.6607008e-01  -1.7753246e-01   7.1613006e-02  -2.0267628e-01  -2.5024911e-01   8.2940898e-02  -2.3944672e-01  -3.7375371e-01  -9.5985983e-02  -1.7753834e-01  -4.3046738e-02  -1.5926192e-01  -2.3934588e-01  -6.0706022e-02  -2.6418938e-01
  -1.0000000e+00   5.0871874e-01   8.0968553e-01   1.5528082e+00   1.9816869e+00   1.6243391e+00   1.3628215e+00   1.4121392e+00   9.7378315e-01   1.9369358e-01  -2.6377121e-01  -3.3644359e-01  -1.8884968e-01  -1.3284071e-01  -3.3661722e-01  -4.2502420e-01  -2.8995731e-01  -2.9897631e-01  -4.6744708e-01  -5.7800441e-01  -6.9952074e-01  -8.6183236e-01  -8.6605151e-01  -7.7510883e-01  -8.3778941e-01  -8.9223761e-01  -8.2736862e-01  -9.3749266e-01  -1.0886334e+00  -9.9066033e-01  -9.6243856e-01  -1.1148195e+00  -1.1860607e+00  -1.2780785e+00  -1.3766805e+00  -1.3227071e+00  -1.3948869e+00  -1.6385415e+00  -1.6768466e+00  -1.5463976e+00  -1.4945179e+00  -1.4416409e+00  -1.3426498e+00  -1.3243083e+00  -1.2979785e+00  -1.1485216e+00  -1.0493542e+00  -9.8199143e-01  -6.9182456e-01  -4.3398086e-01  -5.7437581e-01  -6.3900538e-01  -1.1974766e-01   3.5123945e-01   1.8562812e-01   1.0283419e-01   4.8600248e-01   5.7407331e-01   4.0397434e-01   5.3453570e-01   5.8675421e-01   5.2181179e-01   7.2175519e-01   6.8485840e-01   3.5160214e-01   4.3725082e-01   7.1485022e-01   6.9202144e-01   6.0707653e-01   6.0400921e-01   6.5274229e-01   7.2514513e-01   6.8730458e-01   7.1820754e-01   8.7549638e-01   8.4446562e-01   8.4913804e-01   1.1551799e+00   1.2696425e+00   1.0979060e+00   1.1794649e+00   1.3981351e+00   1.3728600e+00   1.4783319e+00   1.7967330e+00   1.4383253e+00   6.9251641e-01   9.3092348e-01   1.4972440e+00   1.1966548e+00   8.5710223e-01   7.0511449e-01   1.3771820e-01  -3.3259176e-01  -9.7079591e-01  -1.8623141e+00  -1.2386221e+00
   1.0000000e+00  -1.7433520e-01   1.3528679e+00   2.6915514e+00   1.6637386e+00   1.6834037e+00   5.3117460e-01  -1.3537081e+00  -1.8406623e-01   4.5316622e-01  -1.9759894e-01   9.4040089e-02   4.4589949e-01  -3.1478967e-01  -1.1647464e+00  -9.9762711e-01  -1.1755020e+00  -1.1555864e+00  -1.2357325e+00  -1.4046113e+00  -1.3852240e+00  -1.4047868e+00  -1.3337243e+00  -1.4274843e+00  -1.6475716e+00  -1.7993600e+00  -1.8410863e+00  -1.8254600e+00  -1.7910915e+00  -1.8242385e+00  -2.0028394e+00  -2.0097871e+00  -1.7300546e+00  -1.7375591e+00  -1.6639753e+00  -1.4605276e+00  -1.1407161e+00  -9.8502676e-01  -6.1658787e-01  -1.1334789e-01  -1.1708515e-01   2.3536960e-01   4.2662174e-01   4.8868196e-01   6.5637820e-01   1.0051381e+00   9.1308968e-01   7.7285866e-01   9.6660043e-01   8.7115019e-01   7.5099477e-01   6.9887641e-01   6.4589389e-01   6.5245631e-01   6.4119884e-01   6.7783156e-01   6.2033721e-01   6.8975494e-01   6.7414873e-01   6.5611776e-01   6.8502344e-01   7.3064181e-01   6.6933561e-01   6.6355582e-01   6.7114639e-01   6.3668490e-01   7.1059812e-01   6.8415659e-01   5.4002169e-01   4.5112460e-01   5.8766039e-01   5.0550476e-01   4.5309965e-01   7.7291692e-01   8.9361217e-01   9.0260426e-01   9.7000717e-01   9.5258768e-01   6.0383870e-01   5.9555377e-01   6.1378236e-01   2.3900466e-01   3.0504852e-01   2.7929827e-01   2.2291827e-01   1.4128542e-02   2.9554609e-01   3.3273640e-01   1.5242973e-02   3.1150627e-01   1.8321705e-01   9.8610884e-02   1.3708929e-01   1.3226231e-01   2.5320529e-01   1.9005131e-02   1.2422035e-01
   1.0000000e+00   5.4278954e-01   2.0640499e+00   2.8059709e+00   1.5594706e+00   1.5867064e-01  -7.0491116e-01  -2.3513034e-02   5.7809638e-01   4.1833539e-01   5.3746948e-01   1.1032367e-01  -1.8762124e-01  -4.6296555e-01  -6.7848725e-01  -6.6659982e-01  -7.2720675e-01  -7.7209834e-01  -8.8130547e-01  -8.4969390e-01  -1.2677519e+00  -1.2195410e+00  -1.1338395e+00  -1.4279445e+00  -1.5642636e+00  -1.8216128e+00  -1.7485221e+00  -1.9290449e+00  -2.1355442e+00  -2.2463926e+00  -2.2156476e+00  -2.1510943e+00  -2.3312285e+00  -1.9414192e+00  -1.5425392e+00  -1.3925940e+00  -9.4051585e-01  -6.2262725e-01  -1.4431619e-01   3.2856278e-01   5.6986520e-01   9.9913614e-01   9.6786185e-01   8.3333595e-01   1.2204373e+00   1.0759235e+00   9.5540079e-01   1.0877000e+00   8.6271594e-01   7.3644627e-01   8.5793997e-01   7.8104814e-01   8.4238011e-01   8.1268712e-01   6.5457535e-01   1.0122299e+00   8.5268779e-01   6.1352661e-01   8.3037465e-01   7.4648495e-01   5.5807478e-01   7.3410868e-01   7.1616852e-01   6.5706606e-01   5.8363227e-01   6.3082749e-01   5.9398116e-01   4.1479157e-01   6.1573621e-01   4.8515411e-01   4.3624868e-01   4.4166322e-01   3.5273346e-01   4.0225609e-01   3.2067925e-01   7.0177722e-01   5.9395432e-01   7.0273438e-01   6.5788425e-01   2.7779585e-02   2.0896727e-01   6.8265472e-02  -1.1798829e-01  -1.0501847e-01  -9.0652478e-02  -1.8747854e-01  -1.3078377e-01  -1.2055911e-01  -9.0310053e-02  -1.2118075e-01  -2.4796264e-01  -1.4804831e-02  -3.1834254e-02  -1.6428974e-01  -6.3092931e-02  -1.0602610e-01   1.8426594e-03
   1.0000000e+00   5.6688351e-01   5.9276786e-01   2.1505681e+00   3.3019652e+00   1.7582258e+00  -1.0959189e-01  -1.3994646e+00  -5.9941349e-01   2.3626390e-01   1.8299708e-01  -1.0913651e-01  -3.7201856e-01   1.0176102e-01  -9.1047504e-01  -1.0245056e+00  -1.0119139e+00  -1.1543758e+00  -1.2901829e+00  -1.2730994e+00  -1.1593025e+00  -1.2998770e+00  -1.5995593e+00  -1.4791533e+00  -1.4046800e+00  -1.6714886e+00  -1.6117656e+00  -1.9006710e+00  -2.0397056e+00  -1.8474294e+00  -2.0187986e+00  -2.0558872e+00  -1.5811505e+00  -1.7307928e+00  -1.6191702e+00  -1.7977861e+00  -5.7250426e-01  -3.6223781e-01  -4.3257802e-01   2.7759356e-01  -1.7472507e-01   1.0226472e+00   6.2304847e-01   1.0621585e+00   1.1361201e+00   9.1592227e-01   9.5371796e-01   7.8110657e-01   9.5437031e-01   4.9887536e-01   8.2314511e-01   7.6074078e-01   5.0969389e-01   6.9827638e-01   1.9078711e-01   7.3331042e-01   3.0120014e-01   3.8008205e-01   8.5431086e-01   4.6170592e-01   2.2523491e-01   3.9193027e-01   5.3771638e-01   4.6554921e-01   3.3460700e-01   3.1563109e-01   3.3141428e-01   2.5275833e-01   4.2246533e-01   3.3733818e-01   2.3032784e-02   4.8180570e-01   7.1660347e-02   3.8076003e-01   9.1484009e-01   6.5785024e-01   8.9767758e-01   9.6119214e-01   7.5030932e-01   4.4026878e-01   3.9289158e-01   4.2709083e-01   1.5915583e-01   2.8951514e-01   1.2219964e-01   1.5607143e-01   4.3353887e-01   4.8783112e-01   1.9882026e-01   5.8043926e-02   4.2292114e-01   4.4391869e-01   2.2725647e-01   5.1162874e-01   3.5540963e-01   3.0971768e-01   5.9314197e-01
   1.0000000e+00   7.8922775e-01   2.0527997e+00   3.6115297e+00   3.8177297e+00   2.4657895e+00   6.9777517e-01  -7.6628260e-01   3.7966856e-01   7.6403919e-01   2.5773427e-01   5.3011349e-01   1.9901945e-01   3.5027834e-01  -3.1242445e-01  -3.2041774e-01  -4.6188239e-01  -5.5545430e-01  -6.6719228e-01  -7.4946479e-01  -8.8504613e-01  -9.8084889e-01  -1.0631133e+00  -1.0495432e+00  -1.1250520e+00  -1.5179636e+00  -1.4808782e+00  -1.5101052e+00  -1.6477548e+00  -1.7577504e+00  -1.8027200e+00  -1.7923121e+00  -1.8687786e+00  -1.7035305e+00  -1.5778579e+00  -1.3327342e+00  -1.1428383e+00  -9.8106730e-01  -2.4034310e-01  -1.4656932e-01   3.4652327e-02   6.0721600e-01   4.8034294e-01   8.8051888e-01   8.3146028e-01   8.8194502e-01   1.0550705e+00   1.0051729e+00   9.2835156e-01   8.2209831e-01   8.3763418e-01   7.9331290e-01   6.4607175e-01   5.8251883e-01   6.5238373e-01   5.2280559e-01   4.7384318e-01   5.6195589e-01   5.8331543e-01   5.2855680e-01   4.0636335e-01   4.9938868e-01   4.1738090e-01   4.2487472e-01   3.6774037e-01   3.3871158e-01   3.1958909e-01   4.9830321e-02   3.6299497e-01   3.0737553e-01   3.6182657e-03   3.3593107e-02  -2.2251768e-04   1.5016706e-01   3.8758647e-01   3.4819104e-01   4.4368902e-01   4.6841463e-01   4.3036021e-01   1.4604406e-01  -1.4166323e-01  -8.8109529e-02  -2.3576055e-01  -3.7700840e-01  -5.2753813e-01  -2.7322359e-01  -3.1913813e-01  -4.8795808e-01  -4.2076006e-01  -3.9689430e-01  -4.4396148e-01  -4.7241510e-01  -3.7748997e-01  -3.4507300e-01  -3.4179463e-01  -4.4912173e-01  -3.9278702e-01
   1.0000000e+00   6.8846565e-02   8.0884529e-01   2.6079585e+00   3.6402976e+00   2.0932971e+00   4.2604149e-01  -9.5675232e-01  -4.5170082e-01   2.9688267e-01   4.3301091e-01   3.5309097e-01  -3.3603917e-01   1.4740177e-01  -6.7365902e-01  -9.1681541e-01  -9.0128120e-01  -9.9310462e-01  -9.3581397e-01  -1.2372415e+00  -1.1273011e+00  -1.2826540e+00  -1.5474282e+00  -1.4292195e+00  -1.4337211e+00  -1.4539514e+00  -1.8290149e+00  -1.9819172e+00  -1.8778880e+00  -2.0599423e+00  -1.9537648e+00  -1.8248292e+00  -1.9793392e+00  -1.2836669e+00  -1.4264365e+00  -1.4780689e+00  -7.8744939e-01  -6.0358092e-01  -2.4978571e-01  -2.2740876e-02   3.9847713e-01   6.7979006e-01   7.3841557e-01   1.0779522e+00   9.6626768e-01   9.9012207e-01   1.1601625e+00   1.0158250e+00   9.4281447e-01   8.6369756e-01   7.5726880e-01   5.7539129e-01   6.6073890e-01   8.8335663e-01   5.7993723e-01   5.4936763e-01   7.5627311e-01   5.2775792e-01   5.0516629e-01   6.2776202e-01   6.4241568e-01   6.1129848e-01   5.1007263e-01   4.4491603e-01   5.6772360e-01   4.1104608e-01   3.5670535e-01   4.8312761e-01   3.7172147e-01   4.0620356e-01   1.6768971e-01   3.2064458e-01   3.6711015e-01   4.4763161e-01   8.4198405e-01   8.9723218e-01   6.4747050e-01   4.7428668e-01   3.3651308e-01   2.8150151e-01   1.2320494e-01  -5.7563631e-02   1.0401321e-02  -1.7934473e-02  -1.7628534e-01  -2.3377359e-01   2.9682625e-01  -1.0895391e-01  -1.6938363e-01  -5.5744418e-02  -1.0516754e-01   1.8623063e-02  -1.6231095e-01  -8.9595219e-02  -7.1968800e-02   3.8689976e-02   7.6532621e-02
   1.0000000e+00   9.2756523e-01   1.2653326e+00   2.6947366e+00   3.9202990e+00   2.6225412e+00   1.5789118e+00   3.2293635e-01   3.3836143e-02   1.3215228e+00   1.4228921e+00   1.0230605e+00   1.1996819e+00   1.1087683e+00   2.7013266e-02  -4.4294995e-01  -5.1068862e-01  -5.6287703e-01  -7.0542121e-01  -7.5027758e-01  -8.9062943e-01  -8.4207435e-01  -8.3651524e-01  -1.1818528e+00  -1.1827903e+00  -1.1317294e+00  -1.2840467e+00  -1.5164674e+00  -1.6958164e+00  -1.6965507e+00  -1.7925315e+00  -1.8976218e+00  -1.8771656e+00  -1.7712398e+00  -1.6629641e+00  -1.5371582e+00  -1.2909562e+00  -1.0182203e+00  -7.0704915e-01  -5.5455250e-01  -2.1021234e-01   2.3040657e-01   2.0546223e-01   4.4585189e-01   6.0619663e-01   7.4692934e-01   7.2645390e-01   8.2563918e-01   9.8929816e-01   7.9614569e-01   6.3808687e-01   6.0042026e-01   7.5238309e-01   7.1155734e-01   4.6213547e-01   4.8055229e-01   6.0995137e-01   7.1068658e-01   4.1261837e-01   4.5535569e-01   5.8211136e-01   4.4616485e-01   4.2490389e-01   3.8499871e-01   3.7825735e-01   3.6084126e-01   3.7322856e-01   2.0037254e-01   7.7666612e-02   2.2276803e-01   6.8980794e-02   6.4950174e-02  -6.5661771e-02   1.7737849e-01   4.0220431e-01   3.6716136e-01   5.4228558e-01   3.8647193e-01   2.4674897e-01   6.7658329e-02  -1.6459180e-01  -1.4152796e-01  -4.0596293e-01  -3.9321336e-01  -3.3064101e-01  -5.7649678e-01  -4.0721130e-01  -3.5436730e-01  -5.8097188e-01  -3.9975250e-01  -4.8712573e-01  -5.4087628e-01  -4.0869314e-01  -5.6790338e-01  -4.7168556e-01  -4.4379437e-01  -3.5954610e-01
   1.0000000e+00   3.4263832e-01   8.8226289e-01   1.6426063e+00   1.9629229e+00   1.7741008e+00   1.6433305e+00   1.2459171e+00   5.6180853e-01  -3.2995131e-02  -3.4645009e-01  -1.1860832e-01  -5.2680343e-02  -4.0853530e-01  -2.6670168e-01  -6.8461616e-02  -2.9902080e-01  -4.3211096e-01  -6.4048897e-01  -9.2019333e-01  -9.5060688e-01  -9.7577933e-01  -1.0752105e+00  -1.1348472e+00  -1.1679504e+00  -1.1909087e+00  -1.2593464e+00  -1.3656620e+00  -1.4339247e+00  -1.5117986e+00  -1.6392180e+00  -1.6745117e+00  -1.6928927e+00  -1.8213737e+00  -1.8415655e+00  -1.7906430e+00  -1.8774667e+00  -1.8989846e+00  -1.7790234e+00  -1.7076467e+00  -1.5758465e+00  -1.3088118e+00  -1.1428573e+00  -1.0267220e+00  -7.4848478e-01  -4.5905543e-01  -2.8540927e-01  -1.6207785e-01  -1.5106790e-01  -1.3861278e-01   1.1033553e-01   2.6845744e-01   1.9691003e-01   3.4159120e-01   4.7335575e-01   3.7148964e-01   4.6578258e-01   5.4089476e-01   3.6440987e-01   2.6527903e-01   3.3028835e-01   4.3267728e-01   2.8757898e-01   1.0055547e-01   3.0306621e-01   3.9592048e-01   2.7463172e-01   3.9420390e-01   4.2913948e-01   3.3962524e-01   5.4674481e-01   8.2203220e-01   8.9685132e-01   9.5536670e-01   1.0646542e+00   1.1424179e+00   1.2079176e+00   1.2096563e+00   1.1701417e+00   1.1038603e+00   8.9564261e-01   8.0437217e-01   8.7587161e-01   8.0603642e-01   8.3204805e-01   9.4484915e-01   8.4750455e-01   8.0586783e-01   8.4187230e-01   7.5077919e-01   7.7569694e-01   8.9391653e-01   7.3848308e-01   5.5957557e-01   7.4928821e-01   9.0113023e-01   4.9019473e-01
   1.0000000e+00   1.2106339e+00   2.0033132e+00   1.7456025e+00   1.4757940e+00   1.9887114e-01   1.0653092e-01   1.0173006e+00   8.1742798e-01   9.9833497e-01   8.2159462e-01  -2.9900089e-01  -6.7685417e-01  -6.8235251e-01  -9.6281272e-01  -9.7213158e-01  -1.0023209e+00  -1.0992891e+00  -1.0526758e+00  -1.2604252e+00  -1.3282097e+00  -1.3951999e+00  -1.5480231e+00  -1.7076263e+00  -1.9472583e+00  -2.0772737e+00  -2.2287107e+00  -2.3156682e+00  -2.4765243e+00  -2.5499760e+00  -2.3832854e+00  -2.1907720e+00  -2.0227201e+00  -1.5502245e+00  -1.1347029e+00  -7.1965149e-01  -2.2867963e-01   1.0805214e-01   3.2213290e-01   4.9457595e-01   6.6650334e-01   6.6158288e-01   6.3379278e-01   5.5831471e-01   5.3485272e-01   4.8213908e-01   3.8860263e-01   3.9941234e-01   3.9393721e-01   3.9690711e-01   4.2166085e-01   3.8075173e-01   4.6693248e-01   4.8418504e-01   4.6930643e-01   5.5859949e-01   4.5822607e-01   4.7829954e-01   4.7696808e-01   4.9255067e-01   4.2788022e-01   4.9164863e-01   4.1993751e-01   3.8063547e-01   4.4767977e-01   3.6612588e-01   3.2853491e-01   3.1534058e-01   4.4443883e-01   3.8677980e-01   3.5675378e-01   4.4368163e-01   4.2994058e-01   4.7399508e-01   6.3719730e-01   7.8668779e-01   1.0491275e+00   8.7613024e-01   6.3468906e-01   6.4561285e-01   4.6473292e-01   4.6333617e-01   4.2437091e-01   2.6218379e-01   2.2535180e-01   3.4204574e-01   3.6436619e-01   2.5836137e-01   2.1793416e-01   2.6910008e-01   3.3819337e-01   2.9435122e-01   2.2705490e-01   4.0831801e-01   3.5725521e-01   6.1719789e-01   8.1170786e-01
   1.0000000e+00   5.9313603e-01   8.0250911e-01   6.7021556e-02   5.2160732e-02  -1.2167926e-01  -2.6202288e-01  -3.3994214e-01  -1.0062404e+00  -5.9898697e-01  -5.2970494e-01  -1.1856121e+00  -1.0053182e+00  -8.9876927e-01  -1.0917618e+00  -1.4072013e+00  -1.4293048e+00  -1.6250422e+00  -1.5733116e+00  -1.9192262e+00  -1.7483600e+00  -1.8057910e+00  -1.8971609e+00  -1.7293434e+00  -2.2691788e+00  -1.7849163e+00  -1.7460259e+00  -1.7475481e+00  -7.2998752e-01  -8.4418028e-01  -4.2672489e-01  -2.6633783e-01  -7.9507284e-02   1.1773343e+00   7.3347594e-01   6.5012589e-01   1.1787742e+00   1.0790060e+00   9.4114932e-01   1.0895865e+00   1.1170872e+00   8.1479883e-01   1.3428101e+00   6.0501942e-01   8.7274247e-01   5.1231910e-01   7.2490422e-01   1.0884690e+00   7.7410833e-01   7.0870558e-01   7.9153338e-01   7.0991321e-01   4.8996558e-01   7.8993928e-01   5.0126724e-01   6.4551575e-01   7.6640171e-01   1.5491479e-01   4.1564746e-01   3.1423840e-01   4.2052174e-01   3.2342367e-01   2.7822343e-01  -9.0264024e-02   8.2859583e-02   5.3525853e-01   2.4757589e-01   5.6139889e-01   3.0952558e-01   2.7271595e-01   2.1810709e-01   2.7393487e-01  -1.7904864e-02  -1.3892085e-01  -2.1014382e-01  -1.1375070e-01   9.3109051e-02  -4.2413019e-01  -1.8865992e-01   4.8308086e-02  -6.6521083e-01  -3.0484309e-01   4.8759833e-03  -4.1411973e-01  -1.9676712e-01  -1.7918337e-01  -5.1376342e-01  -4.1397942e-01   1.0872402e-01  -2.3326113e-02   1.2233758e+00   3.0473088e+00   2.4025940e+00   2.4357556e+00   1.2766935e+00  -7.9784370e-01   9.3126673e-02
   1.0000000e+00   7.0370874e-01   2.1329849e+00   3.5596179e+00   3.3633563e+00   2.6401432e+00   1.2604670e+00  -4.9060654e-01  -9.0413285e-02   5.3944717e-01   2.5431671e-01   3.4155574e-01   3.4724464e-01   2.8073860e-01  -5.8395009e-02  -6.9286534e-01  -8.9370968e-01  -5.0978985e-01  -8.5662103e-01  -8.8452148e-01  -9.3822468e-01  -1.2568693e+00  -1.0657840e+00  -1.2760981e+00  -1.2851325e+00  -1.4805175e+00  -1.6128873e+00  -1.4955172e+00  -2.0528977e+00  -1.6416944e+00  -1.7384720e+00  -1.8948757e+00  -1.7296248e+00  -2.1026516e+00  -1.3989201e+00  -1.1161410e+00  -1.3825585e+00  -1.0009164e+00  -4.5116437e-01  -1.1216043e-01  -1.2544132e-01   3.8430511e-01   5.2268112e-01   6.4022824e-01   8.3679803e-01   9.1334864e-01   9.7374424e-01   8.5505655e-01   9.1683160e-01   7.8953567e-01   8.1599558e-01   7.6457052e-01   4.9983047e-01   6.5676993e-01   5.7289019e-01   6.1484244e-01   5.4089615e-01   3.9077625e-01   4.7798147e-01   3.7671973e-01   5.6613391e-01   3.2402600e-01   2.4478462e-01   4.3970075e-01   2.3777299e-01   2.5566436e-01   2.8475590e-01   3.4540402e-01   1.5379756e-01  -7.8810462e-02   2.2459146e-01   2.9375224e-01  -8.2837109e-02   5.9070814e-02   3.7341512e-01   7.6557009e-01   4.2700273e-01   5.2756719e-01   5.0578253e-01   1.3154282e-01   1.2950621e-01  -1.5099513e-01   1.2673297e-01  -2.3428292e-01  -2.9217644e-01  -2.6470573e-01  -9.6006178e-02  -1.8422600e-01  -1.9090339e-01  -1.4321956e-01  -2.4367694e-01  -4.5045495e-02  -2.0656957e-01  -2.1479040e-01  -2.0443928e-01  -2.5947310e-01   1.4367171e-01
  -1.0000000e+00   2.1667159e+00   2.2842150e+00   1.7854924e+00   1.9232385e+00   2.2243859e+00   1.6907376e+00   5.9279901e-01  -1.9814065e-01  -4.3426533e-01  -4.5957792e-01  -5.6503280e-01  -7.1309039e-01  -7.5961482e-01  -7.9938100e-01  -9.5621071e-01  -1.0615810e+00  -1.0103316e+00  -9.6559222e-01  -1.0139493e+00  -1.1065945e+00  -1.2217788e+00  -1.3070171e+00  -1.2825839e+00  -1.2499333e+00  -1.3272455e+00  -1.4259096e+00  -1.4767839e+00  -1.5196969e+00  -1.5450067e+00  -1.5457064e+00  -1.5298879e+00  -1.5441042e+00  -1.6328329e+00  -1.6235171e+00  -1.4694138e+00  -1.4156322e+00  -1.4220463e+00  -1.3089213e+00  -1.1463607e+00  -9.3081787e-01  -6.7493262e-01  -5.1149014e-01  -3.3627523e-01  -6.6463197e-02   1.3638832e-01   2.6325697e-01   4.3954788e-01   6.2767038e-01   7.4825551e-01   8.3209959e-01   8.9968645e-01   9.6995844e-01   1.0676785e+00   1.0497882e+00   9.3097493e-01   9.9617341e-01   1.1629241e+00   1.2174583e+00   1.2604235e+00   1.2206794e+00   1.0665458e+00   1.0374046e+00   1.0280974e+00   8.7633669e-01   7.1832520e-01   5.6646112e-01   4.4231659e-01   4.2797578e-01   4.0983454e-01   3.6088664e-01   3.5148882e-01   3.2014570e-01   2.8116669e-01   3.0648701e-01   3.0455869e-01   2.3258023e-01   2.3221348e-01   2.7864968e-01   2.2146146e-01   1.9771907e-01   3.0678074e-01   3.4047874e-01   2.5722383e-01   1.5948639e-01   8.2376794e-02   1.3271749e-01   2.5138307e-01   2.4408782e-01   1.5267108e-01   8.1487161e-02   1.0038863e-01   2.2872313e-01   2.5389980e-01   1.3794377e-01   1.9930580e-01   4.7756210e-01
  -1.0000000e+00   9.1899571e-01   1.0688252e+00   9.8272169e-01   1.5201531e+00   2.3103544e+00   2.3079504e+00   1.7544429e+00   1.5135657e+00   1.3181050e+00   6.7161156e-01   6.2202091e-02  -5.5991082e-02   5.8747605e-02   3.0198911e-02  -2.0713671e-01  -3.1796969e-01  -1.8678489e-01  -2.2070618e-01  -3.0589505e-01  -1.1304074e-01  -2.1837220e-01  -7.4126120e-01  -8.1072743e-01  -5.6870234e-01  -7.6214063e-01  -1.0347687e+00  -9.9950674e-01  -9.8669998e-01  -1.0670712e+00  -1.1346649e+00  -1.2243463e+00  -1.2682870e+00  -1.3359240e+00  -1.4715307e+00  -1.4948522e+00  -1.5713908e+00  -1.8626604e+00  -1.9504453e+00  -1.7486006e+00  -1.7054109e+00  -1.8033503e+00  -1.7723573e+00  -1.6900836e+00  -1.6295457e+00  -1.5751586e+00  -1.5344025e+00  -1.3859806e+00  -1.1421926e+00  -9.3927964e-01  -6.7225032e-01  -3.6513353e-01  -2.6430783e-01  -2.4073059e-01  -5.0920263e-02   1.7103641e-01   3.2675755e-01   5.0361779e-01   6.1688495e-01   5.8608308e-01   5.8391661e-01   6.6561855e-01   6.4149646e-01   5.7376149e-01   6.8557701e-01   7.8233391e-01   6.6128551e-01   6.0656306e-01   7.0974230e-01   7.3992807e-01   7.5958848e-01   8.1070347e-01   7.2006148e-01   5.9837902e-01   6.1022571e-01   6.5995343e-01   6.6577939e-01   5.3886891e-01   3.0914391e-01   3.4512159e-01   7.1144273e-01   9.4077722e-01   8.7843816e-01   8.1039290e-01   8.1204616e-01   7.4804029e-01   6.0764791e-01   5.0924331e-01   5.3015995e-01   5.5420565e-01   4.9520923e-01   5.1779314e-01   6.2778032e-01   6.3405918e-01   6.3413117e-01   6.4784964e-01   3.8106202e-01
  -1.0000000e+00   1.3971093e+00   2.2885831e+00   2.4340418e+00   2.3545672e+00   2.3225632e+00   1.9834299e+00   1.3102738e+00   6.4807903e-01  -1.7222812e-02  -5.1081279e-01  -3.6040726e-01  -9.4296865e-02  -4.2289316e-01  -5.9953622e-01  -1.5652846e-01  -1.4679595e-02  -3.1324582e-01  -4.3694910e-01  -6.5324945e-01  -9.6135679e-01  -7.9907716e-01  -6.3679183e-01  -9.5354458e-01  -1.1025199e+00  -1.0039662e+00  -1.1739967e+00  -1.2370328e+00  -9.4878880e-01  -9.2823331e-01  -1.2255539e+00  -1.3603722e+00  -1.3778245e+00  -1.4315549e+00  -1.4836421e+00  -1.6023814e+00  -1.6619765e+00  -1.5269134e+00  -1.5467346e+00  -1.8137025e+00  -1.8438218e+00  -1.6124579e+00  -1.5420541e+00  -1.5475049e+00  -1.3193132e+00  -9.8673594e-01  -7.7435838e-01  -6.4321770e-01  -5.1982583e-01  -4.1192015e-01  -2.7226538e-01  -5.6057664e-02   1.3796641e-01   2.3100576e-01   3.1626444e-01   4.1062443e-01   4.3363741e-01   4.9259458e-01   5.9999188e-01   5.5345609e-01   5.1879557e-01   6.8588751e-01   6.7408309e-01   4.4879707e-01   5.1002680e-01   6.5705181e-01   4.5500634e-01   3.1711476e-01   4.6951114e-01   4.5564687e-01   3.1199796e-01   3.9554644e-01   5.0722803e-01   4.5970314e-01   4.6914966e-01   5.5115820e-01   5.1314969e-01   4.1825968e-01   4.1703328e-01   4.6711100e-01   5.5602072e-01   7.8861759e-01   1.0156740e+00   9.2311943e-01   6.9248872e-01   7.2154325e-01   8.2763507e-01   7.2856657e-01   6.3287419e-01   6.7349753e-01   7.5655298e-01   8.5334346e-01   7.5985986e-01   4.9322622e-01   5.8169929e-01   8.3666822e-01   4.2748505e-01
  -1.0000000e+00   9.9292711e-01   2.3228425e+00   2.3505839e+00   2.5803960e+00   2.6350110e+00   1.4674241e+00  -1.2895384e-01  -9.0738915e-01  -1.0144013e+00  -1.3187679e+00  -1.3309024e+00  -1.2728595e+00  -1.3167994e+00  -1.5566399e+00  -1.3384669e+00  -1.5092478e+00  -1.5848065e+00  -1.6530533e+00  -1.9489427e+00  -1.8483552e+00  -1.8435005e+00  -1.8497487e+00  -1.7824383e+00  -1.6660744e+00  -1.5420146e+00  -1.2042296e+00  -9.3147576e-01  -5.9165349e-01  -2.9757467e-01  -1.5772402e-01   5.6933028e-01   2.4728897e-01   9.3645999e-01   5.0760041e-01   1.1303664e+00   6.3644585e-01   7.4346321e-01   6.5923206e-01   5.9201056e-01   4.6852759e-01   2.9239018e-01   6.3852363e-01   3.5734784e-01   3.7738560e-01   3.6620057e-01   3.2036467e-01   3.5763806e-01   3.2480464e-01   1.3541346e-01   2.4938564e-01   2.5877551e-01   1.1292647e-01   1.7071638e-01   1.0999838e-01   4.9029107e-02   8.9260813e-02   1.2838853e-01   1.2960015e-01   2.5815040e-03   9.3249921e-02   1.3312627e-01  -1.0652330e-01   8.0988732e-03   3.8201403e-02  -1.1082325e-01  -1.2041552e-01  -1.1178477e-01   4.9725648e-02   8.8460607e-02   2.6363765e-01   5.3091178e-01   1.6303892e-01   2.7437666e-01   2.3395886e-02   1.0734881e-01  -1.5719862e-01  -1.0725292e-01   4.3185199e-02  -9.7837626e-02   1.6612623e-02  -5.4093949e-02  -2.8676106e-01  -1.0816617e-01  -8.9246370e-02  -2.0700951e-01  -1.2786486e-02  -1.8407756e-01  -2.9055342e-01  -1.0390106e-01   3.8109466e-02   3.9968041e-01   2.0067233e+00   2.2593691e+00   2.0786597e+00   9.8133858e-01  -1.6344038e-01
   1.0000000e+00   5.9782907e-01   1.2574276e+00   2.7584957e+00   4.0869911e+00   2.4522113e+00   8.1663588e-01  -7.7634288e-01  -5.0396426e-01   5.8736328e-01   1.8173346e-01   1.1380580e-01  -1.9752933e-02   3.0257219e-01  -3.5718866e-01  -7.2212577e-01  -7.3469728e-01  -1.0181106e+00  -6.8482885e-01  -9.2543325e-01  -1.1036499e+00  -1.2605537e+00  -1.0172755e+00  -1.1808423e+00  -1.7259903e+00  -1.4323945e+00  -1.9682875e+00  -1.5941341e+00  -1.4786360e+00  -2.3515126e+00  -1.7501782e+00  -1.9622735e+00  -1.8714837e+00  -1.5807111e+00  -1.5556297e+00  -1.1898148e+00  -1.0205255e+00  -4.0816705e-01  -9.3372090e-02   2.6725716e-01   4.5376032e-01   3.4082814e-01   1.0665267e+00   1.0429154e+00   8.4210931e-01   9.4017243e-01   9.8393905e-01   9.7699854e-01   8.1587327e-01   7.7790030e-01   8.1860661e-01   4.7230255e-01   5.4607445e-01   7.1132841e-01   3.4545408e-01   5.9041937e-01   4.5653720e-01   3.7054491e-01   8.5178703e-01   2.2274349e-01   3.9840572e-01   2.8460078e-01   4.9736514e-01   7.0120432e-01   7.5299251e-02   3.5071242e-01   2.5875233e-01   2.3056116e-01   2.8877620e-01   7.7366890e-02   2.3689685e-01   1.6692018e-01  -6.9638473e-02   3.3711756e-01   6.1541185e-01   5.8699084e-01   7.1123459e-01   6.3711648e-01   5.4294467e-01   3.4956668e-01   1.6303043e-01  -4.5172582e-02  -1.6641273e-01   1.0593932e-01  -1.5697644e-01  -2.6205127e-02  -6.3728094e-02  -3.7007445e-01  -7.4981639e-02  -2.1382220e-01  -1.3281116e-01  -2.1682791e-01  -3.4657612e-01  -1.4023039e-02  -1.8416609e-01  -1.7684524e-01  -1.1922008e-01
  -1.0000000e+00   9.8308038e-01   8.4106858e-01   1.9682872e+00   3.0955059e+00   2.3676954e+00   1.2316010e+00   9.5506633e-02   7.3455973e-01   5.5704498e-01   1.4876106e-01  -4.6505167e-02  -2.5952286e-01   7.7755158e-02  -7.2106121e-01  -5.6129794e-01  -6.8555826e-01  -8.6307301e-01  -9.1632743e-01  -1.0583392e+00  -1.3246114e+00  -1.4843746e+00  -1.8039012e+00  -1.9636645e+00  -2.2299366e+00  -2.5317116e+00  -2.6027175e+00  -2.5317116e+00  -2.5672146e+00  -2.4962087e+00  -2.0701733e+00  -1.6973923e+00  -1.2891084e+00  -9.3407891e-01  -4.3703761e-01  -9.9759592e-02  -9.9759592e-02   3.6177876e-01   5.2154203e-01   6.4580235e-01   2.7302138e-01   5.0379055e-01   3.0852433e-01   4.3278466e-01   3.6177876e-01   3.7953023e-01   2.9077286e-01   5.3929350e-01   3.0852433e-01   6.2805088e-01   5.7479645e-01   6.1029940e-01   5.7479645e-01   2.5526991e-01   6.1029940e-01   3.4402728e-01   5.7479645e-01   4.1503318e-01   2.1976696e-01   2.7302138e-01   5.5704498e-01   3.0852433e-01   2.5526991e-01   2.9077286e-01   2.7302138e-01   5.0379055e-01   1.8426401e-01   3.0852433e-01   2.3751843e-01   6.0003683e-02   1.6651253e-01   2.0201548e-01  -6.4256642e-02   2.1976696e-01   1.8426401e-01   2.0201548e-01   9.5506633e-02  -1.7076549e-01   5.0379055e-01   1.8426401e-01   1.8426401e-01   1.1325811e-01   3.2627581e-01   2.5526991e-01   2.5526991e-01   5.3929350e-01   3.0852433e-01   5.9254793e-01   5.7479645e-01   3.4402728e-01   4.5053613e-01   3.9728171e-01   4.8603908e-01   3.2627581e-01   2.9077286e-01   4.8603908e-01   7.3455973e-01
   1.0000000e+00   1.3084559e+00   2.5326755e+00   2.5672471e+00   1.1317266e+00  -4.2169112e-02   5.5679287e-01   1.1341733e+00   9.0654975e-01   1.0640724e+00   4.8358225e-01  -3.3310204e-01  -3.0649192e-01  -6.4862953e-01  -7.9981042e-01  -8.1463101e-01  -8.8200523e-01  -1.0028640e+00  -1.2456578e+00  -1.2165421e+00  -1.2608334e+00  -1.6924437e+00  -1.6718997e+00  -1.8980276e+00  -2.1698596e+00  -2.1852311e+00  -2.4829402e+00  -2.4297767e+00  -2.4755274e+00  -2.2562715e+00  -1.9250092e+00  -1.5828682e+00  -1.1122990e+00  -6.2868402e-01  -1.9758705e-01   7.4202562e-02   2.4453867e-01   5.1297591e-01   7.0515466e-01   5.5388315e-01   5.6663420e-01   7.6992444e-01   5.0183663e-01   4.2562598e-01   6.8719628e-01   5.0331669e-01   5.6406933e-01   6.0573608e-01   5.7315027e-01   6.1750989e-01   5.8575230e-01   5.3046861e-01   5.5388283e-01   6.9972902e-01   5.0941901e-01   4.3474328e-01   5.0850470e-01   4.5174653e-01   4.1138440e-01   3.2602884e-01   4.3877057e-01   3.4449028e-01   2.2102244e-01   1.8235969e-01   2.9640352e-01   1.9574463e-01   8.2229881e-02   2.5161629e-01   6.1732386e-02   1.1608909e-01   4.4929444e-02   2.2205897e-01   4.7938609e-01   4.8613213e-01   5.3600098e-01   3.5084294e-01   2.6337020e-01   5.0237219e-02  -2.4588945e-02  -4.0239751e-02  -8.1721791e-02   1.7324661e-02  -1.8496493e-01   2.0526854e-02  -4.1323205e-02   5.0318386e-02   4.4882988e-02  -1.3149635e-01  -3.3367784e-02   9.7154351e-02   8.0608674e-02   4.1816890e-01   1.4756806e+00   2.1755420e+00   8.2515804e-01  -5.4097616e-01  -9.1631666e-02
  -1.0000000e+00   5.5686579e-01   8.1828421e-01   9.6784416e-01   1.3404921e+00   1.9317436e+00   2.3661759e+00   2.3375529e+00   1.8998198e+00   1.3690636e+00   8.9970477e-01   3.6114369e-01  -1.7698351e-01  -3.4962957e-01  -1.8012552e-01  -1.3735330e-01  -3.1381340e-01  -3.9519556e-01  -3.4465947e-01  -3.1354598e-01  -2.7889901e-01  -2.7884146e-01  -4.3379412e-01  -5.9497077e-01  -6.2117654e-01  -6.7939440e-01  -8.1701902e-01  -8.6013889e-01  -8.4316095e-01  -8.9559815e-01  -9.2122324e-01  -8.8928992e-01  -9.6483050e-01  -1.1142478e+00  -1.1620867e+00  -1.1577271e+00  -1.2233045e+00  -1.3407032e+00  -1.4862591e+00  -1.6275197e+00  -1.6469463e+00  -1.5591661e+00  -1.5406761e+00  -1.6107753e+00  -1.6279842e+00  -1.6003671e+00  -1.6350744e+00  -1.6498041e+00  -1.4720200e+00  -1.1759175e+00  -1.0049538e+00  -9.7029920e-01  -8.8095065e-01  -7.3201572e-01  -6.3995015e-01  -5.2509206e-01  -2.8096973e-01  -6.2383655e-02  -2.1949972e-02  -1.9032333e-02   1.0383147e-01   2.4379633e-01   2.3786778e-01   1.5650060e-01   1.9093237e-01   3.5307145e-01   5.0156327e-01   5.4418350e-01   4.8843187e-01   4.4293224e-01   5.4723574e-01   7.1845521e-01   7.0815968e-01   5.7932866e-01   6.2876366e-01   7.9178011e-01   7.6625982e-01   6.1005728e-01   6.0152951e-01   7.5465614e-01   9.0416095e-01   1.0213569e+00   1.1079595e+00   1.0623296e+00   8.9330866e-01   7.9984596e-01   8.3840082e-01   8.1934987e-01   7.0344962e-01   7.4309170e-01   1.0056726e+00   1.1647486e+00   1.0658567e+00   1.0470411e+00   1.2694538e+00   1.2243422e+00   5.6942382e-01
   1.0000000e+00   7.3543754e-01   1.8699754e+00   2.2378345e+00   1.3957275e+00   2.1107322e-01  -1.4823914e+00  -1.0472139e+00   1.5702017e-01  -2.2123268e-01   1.9546913e-02   5.3034731e-02  -1.6331404e-01  -3.6689641e-01  -9.5736738e-01  -1.1039120e+00  -1.3408550e+00  -1.0370343e+00  -1.2842738e+00  -1.3641318e+00  -1.2791882e+00  -1.4002281e+00  -1.4080326e+00  -1.4692785e+00  -1.6918667e+00  -1.6782148e+00  -1.4673317e+00  -1.8244895e+00  -1.9068038e+00  -1.9298943e+00  -1.7127263e+00  -1.8947244e+00  -1.9375769e+00  -1.6380168e+00  -1.7444979e+00  -1.4329895e+00  -1.2871992e+00  -1.2158426e+00  -6.8493209e-01  -3.7072444e-01  -2.3453134e-01  -8.6409319e-02   2.7393778e-01   3.8104229e-01   6.5395390e-01   5.1985868e-01   6.7703155e-01   8.9186799e-01   7.6912619e-01   6.9865802e-01   7.7491053e-01   8.4246016e-01   7.0444584e-01   7.2742393e-01   5.9631786e-01   6.4563288e-01   8.6459168e-01   6.6524626e-01   6.2393512e-01   4.7120656e-01   8.2290509e-01   8.7045218e-01   5.2840362e-01   7.0167141e-01   7.6079688e-01   6.6404873e-01   6.5784907e-01   6.5826250e-01   7.5222882e-01   6.7945989e-01   4.9665420e-01   7.0567358e-01   4.9551026e-01   8.8176751e-01   9.5524748e-01   1.1016102e+00   1.2254350e+00   8.5128993e-01   1.0111744e+00   6.6293574e-01   5.4521456e-01   7.7143072e-01   3.7383113e-01   3.6460138e-01   3.7565211e-01   4.0420964e-01   4.5484573e-01   2.4159055e-01   3.4370038e-01   3.3325365e-01   3.4025632e-01   4.5008457e-01   2.0859543e-01   2.9181353e-01   4.8405224e-01   4.4091647e-01   2.9539937e-01
   1.0000000e+00   4.1500979e-01   6.7367738e-01   1.9191069e+00   3.2162676e+00   2.8894929e+00   2.6509826e+00   1.2160414e+00  -2.2193749e-01   3.1057568e-01   4.1078598e-01  -4.1293451e-02  -2.2971460e-01   1.0139349e-01  -1.0164656e-01  -7.7507146e-01  -3.6890014e-01  -5.9624103e-01  -9.5912436e-01  -8.5670130e-01  -9.9241809e-01  -1.0888853e+00  -1.0417139e+00  -1.1047771e+00  -1.2595511e+00  -1.3323476e+00  -1.4335868e+00  -1.5878223e+00  -1.6363281e+00  -1.5809843e+00  -1.8849704e+00  -1.8502112e+00  -1.5605024e+00  -2.1586919e+00  -1.8949871e+00  -1.5886635e+00  -1.7734619e+00  -1.4500595e+00  -1.2621740e+00  -6.6521260e-01  -1.7822508e-01   3.6122577e-02   4.1654386e-01   5.4831500e-01   6.6836473e-01   7.7296784e-01   8.7175677e-01   1.0227698e+00   1.0639148e+00   8.7277644e-01   6.7065337e-01   1.0432044e+00   8.4760635e-01   4.9511649e-01   7.6566684e-01   5.5918838e-01   6.7479780e-01   5.9264024e-01   4.9202133e-01   7.0914366e-01   6.2153356e-01   4.9030768e-01   5.4991974e-01   6.5918223e-01   4.9547510e-01   5.4939406e-01   4.0261956e-01   2.0818362e-01   5.5779193e-01   2.6727987e-01   2.7607969e-01   3.1585484e-01   1.0803062e-01   1.6247070e-01   2.3201055e-01   6.1703523e-01   6.8554618e-01   5.4223095e-01   5.9528904e-01   2.6795275e-01   2.0668617e-01   2.7907715e-02  -1.7575300e-01   1.9438146e-01  -9.7093177e-02  -3.2245049e-01  -2.1939396e-03   5.2543250e-02  -9.6647804e-02  -3.2224132e-01  -1.9478725e-01  -2.0156981e-01  -2.4677590e-01  -1.7661876e-01  -4.1986688e-01  -2.5287784e-01  -2.7529814e-02
  -1.0000000e+00   4.3707074e-01   1.8274102e-01  -3.8857572e-01  -1.0763129e+00  -1.2479220e+00  -7.3082583e-01  -1.7795163e-01  -1.1246920e-01  -2.3692637e-01  -1.0154323e-01   6.6372326e-02  -1.4923713e-01  -5.7392493e-01  -7.1200640e-01  -5.4022507e-01  -4.1591443e-01  -4.8967529e-01  -6.1413303e-01  -7.2557428e-01  -8.6629299e-01  -9.9517312e-01  -1.0197488e+00  -9.9517312e-01  -1.0380113e+00  -1.1636724e+00  -1.2910559e+00  -1.3995714e+00  -1.5005207e+00  -1.6017705e+00  -1.7099414e+00  -1.8376695e+00  -1.9208202e+00  -1.8713694e+00  -1.7291684e+00  -1.6523203e+00  -1.6688235e+00  -1.6354704e+00  -1.4814734e+00  -1.3321717e+00  -1.2594560e+00  -1.1468225e+00  -9.1981039e-01  -7.4242420e-01  -7.5550708e-01  -8.0982392e-01  -6.2679140e-01  -2.0322652e-01   1.8067076e-01   3.1912124e-01   3.3351818e-01   4.3707074e-01   6.2131362e-01   6.8981965e-01   6.2938654e-01   6.5611980e-01   8.8433353e-01   1.1110678e+00   1.1367263e+00   1.0436681e+00   1.0240922e+00   1.0436681e+00   9.5551695e-01   7.9091922e-01   7.5110276e-01   8.9201878e-01   1.0496927e+00   1.0605181e+00   9.6637615e-01   9.0886871e-01   9.3143944e-01   9.4256857e-01   8.8622598e-01   8.4146900e-01   8.9907418e-01   1.0099683e+00   1.0532713e+00   1.0099683e+00   9.7005977e-01   9.9311835e-01   1.0461243e+00   1.0605181e+00   9.8671204e-01   8.4146900e-01   7.3180897e-01   7.5721936e-01   8.5410098e-01   8.5831893e-01   7.6343678e-01   7.5721936e-01   9.2377713e-01   1.0942179e+00   1.1039632e+00   1.0268182e+00   1.0052978e+00   1.0099683e+00   9.3739030e-01
   1.0000000e+00   1.2259204e+00   1.8508505e+00   2.8294223e+00   3.2632660e+00   2.1600331e+00   1.3472488e+00   6.0580050e-01  -7.5581516e-01  -8.4214530e-01  -2.0085156e-02  -2.5751114e-01  -4.5800598e-01  -2.0190807e-01  -3.2052377e-01  -3.3016424e-01  -2.8678445e-01  -3.8412916e-01  -4.5739365e-01  -7.9393108e-01  -9.7711277e-01  -6.4542274e-01  -7.5732619e-01  -1.0511368e+00  -9.7099145e-01  -1.2059984e+00  -1.3835055e+00  -1.2444735e+00  -1.3142344e+00  -1.4773477e+00  -1.6714611e+00  -1.7352912e+00  -1.6106330e+00  -1.7341661e+00  -1.9516243e+00  -1.7901028e+00  -1.6197654e+00  -1.6608119e+00  -1.5337532e+00  -1.3233466e+00  -1.2214091e+00  -1.0461240e+00  -6.8745478e-01  -3.7534271e-01  -2.9542400e-01  -1.4324557e-01   1.2981266e-01   2.8452149e-01   3.6461100e-01   4.0489234e-01   4.0548486e-01   4.0420162e-01   3.5692385e-01   3.6216982e-01   4.4092194e-01   3.7749129e-01   3.4421921e-01   3.8923281e-01   1.8116640e-01   1.2140753e-01   2.0907595e-01   7.3102099e-02   1.2791697e-01   2.0966993e-01   1.0841687e-01   9.6871528e-02   2.5369300e-01   6.2839466e-01   7.7861289e-01   7.0746600e-01   7.6560167e-01   6.9542167e-01   7.3705912e-01   1.0000557e+00   1.1125170e+00   1.1496046e+00   1.2669278e+00   1.4226271e+00   1.3073774e+00   1.0300946e+00   8.9760681e-01   6.2940603e-01   4.6698548e-01   5.6096792e-01   4.6951187e-01   4.3776261e-01   5.3859312e-01   3.8359117e-01   1.9577834e-01   1.7058344e-01   1.0325461e-01   1.3442427e-01   2.0905684e-01   6.0733267e-02  -1.1545964e-01  -1.1310455e-01  -2.3894207e-02
   1.0000000e+00   5.8127681e-01   8.7618758e-01   1.0427672e+00   1.7961197e+00   2.5413991e+00   2.2466526e+00   1.5003869e+00   1.0315208e+00   3.8267199e-01  -1.9756134e-01  -1.6993849e-01   1.1443980e-02  -1.4047002e-02  -7.6610835e-02  -6.0981187e-02   9.1619691e-02   2.2472284e-01  -1.3560820e-02  -4.7678065e-01  -6.5884966e-01  -6.7497174e-01  -8.3289751e-01  -8.5054084e-01  -7.3707682e-01  -8.0863656e-01  -8.7081929e-01  -8.9387103e-01  -1.0535721e+00  -1.1644873e+00  -1.1868895e+00  -1.1716060e+00  -1.1302897e+00  -1.2804719e+00  -1.4578255e+00  -1.4537981e+00  -1.5607523e+00  -1.7141015e+00  -1.7409582e+00  -1.8769725e+00  -1.9752459e+00  -1.8498089e+00  -1.8544701e+00  -1.9398877e+00  -1.6467192e+00  -1.2572351e+00  -1.2498011e+00  -1.2151296e+00  -9.2686749e-01  -7.6845710e-01  -5.4259414e-01  -2.0504068e-01  -1.4196830e-01   3.2076295e-02   3.8084395e-01   4.4776824e-01   5.3223706e-01   6.2353150e-01   5.1215621e-01   6.8879071e-01   9.4772035e-01   8.2741240e-01   7.2960427e-01   7.1119979e-01   5.7064342e-01   5.9894443e-01   7.6494881e-01   7.1934306e-01   5.6332340e-01   5.1730475e-01   4.9819486e-01   5.0454372e-01   5.9124855e-01   5.6237854e-01   4.4703778e-01   4.5239829e-01   4.4070010e-01   4.4913373e-01   6.5793626e-01   7.7128378e-01   6.8832020e-01   7.6057639e-01   9.5106694e-01   9.5167507e-01   8.6996202e-01   9.6020984e-01   1.0703106e+00   1.0027704e+00   9.0786883e-01   9.1645678e-01   9.2397483e-01   7.6735709e-01   6.5622342e-01   7.6235704e-01   5.0137321e-01  -3.3333635e-01  -5.2454600e-01
  -1.0000000e+00   2.6890171e+00   2.7087035e+00   2.0083814e+00   2.2357998e+00   1.5169816e+00   2.9916490e-02  -5.6134614e-01  -7.9370191e-01  -9.7937117e-01  -1.2881617e+00  -1.1781310e+00  -1.3899892e+00  -1.3843161e+00  -1.4799193e+00  -1.6174653e+00  -1.6067999e+00  -1.7073068e+00  -1.8333817e+00  -1.7511665e+00  -1.8837535e+00  -1.9133903e+00  -1.9986311e+00  -1.8438057e+00  -1.9308357e+00  -1.7339859e+00  -1.5787199e+00  -1.3686669e+00  -1.0669859e+00  -6.8688217e-01  -3.8254923e-01   5.8375575e-03   2.8644788e-01   5.6434769e-01   7.6388319e-01   9.2430946e-01   1.1767835e+00   1.0195918e+00   1.0565467e+00   9.7452859e-01   9.7208583e-01   7.9756973e-01   8.0532536e-01   7.8101338e-01   7.9397353e-01   6.4513762e-01   6.6608905e-01   6.3825042e-01   6.0022936e-01   5.1806721e-01   6.4637147e-01   5.1211797e-01   4.7815973e-01   3.4186576e-01   4.0103811e-01   4.0939273e-01   3.0471192e-01   2.5777030e-01   3.8755869e-01   2.5075475e-01   2.6046103e-01   1.1719242e-01   1.3005020e-01   3.0662929e-01   9.3103460e-02   9.3169052e-02   6.9559367e-02   2.1729395e-01   6.4019283e-02   1.9102973e-01   8.0114911e-02   1.2376522e-01   1.6413121e-01   2.4551660e-01   5.9856244e-01   7.8595212e-01   6.3289168e-01   6.0111400e-01   3.9655387e-01   1.8487064e-01   2.3943870e-01   4.8780372e-02   1.4701305e-02   5.6774287e-02  -1.5952100e-01  -2.2906271e-02  -1.3740048e-01  -1.3660983e-01  -7.2175939e-02  -8.2737685e-02  -1.3846790e-01  -1.2039571e-01  -8.9411494e-02  -2.4314052e-01  -1.1970985e-01   1.2404237e-01   2.7346274e-01
  -1.0000000e+00   1.9767692e-01   4.5541658e-01   9.7310983e-01   1.9359564e+00   2.2594630e+00   1.7413407e+00   1.1582961e+00   4.1824112e-01  -7.1605093e-02  -2.4124953e-01  -2.4347772e-01  -2.6390190e-01  -6.2165563e-01  -4.1871614e-01  -1.8850206e-01  -6.2314240e-01  -9.3578951e-01  -1.1178232e+00  -1.2450346e+00  -1.3277681e+00  -1.3543206e+00  -1.2618599e+00  -1.2808817e+00  -1.3678759e+00  -1.5093921e+00  -1.7489948e+00  -1.6911370e+00  -1.5754371e+00  -1.8345013e+00  -1.8479682e+00  -1.7746864e+00  -2.0595725e+00  -2.1798380e+00  -2.0213380e+00  -1.7997254e+00  -1.5894695e+00  -1.4506705e+00  -1.2929073e+00  -1.0361691e+00  -7.2906394e-01  -4.1531947e-01  -2.0284251e-01   3.0511646e-04   2.1511179e-01   2.9556330e-01   4.0503821e-01   4.5540189e-01   5.4207991e-01   7.3676461e-01   6.7149855e-01   6.3718316e-01   7.7934611e-01   6.7812924e-01   5.5736698e-01   6.3462258e-01   5.7043994e-01   4.6618602e-01   4.8409927e-01   4.6811174e-01   4.3414845e-01   4.3444022e-01   4.6884501e-01   4.3787545e-01   4.6474394e-01   5.2942319e-01   5.0502137e-01   5.9580496e-01   6.0665388e-01   5.7833233e-01   6.5745667e-01   6.6066382e-01   8.0420603e-01   9.5017385e-01   8.6632106e-01   1.0014973e+00   1.2667761e+00   1.2612690e+00   1.2621858e+00   1.1996334e+00   9.4305876e-01   8.3352393e-01   6.9157350e-01   4.1830842e-01   4.2601702e-01   5.7805773e-01   5.8022963e-01   4.8245231e-01   3.2556942e-01   2.4799135e-01   1.8412739e-01   5.0357907e-02   2.4198843e-01   3.3145057e-01  -1.2000610e-01   4.2422635e-02   3.4329344e-01
   1.0000000e+00   1.7950028e-01   1.0384092e+00   1.9464212e+00   2.7051409e+00   1.6707064e+00  -1.0116654e-01  -1.5788757e+00  -7.5090575e-01   1.7531007e-01   6.4900903e-02   4.4313164e-01   3.4638965e-02   9.5425646e-03  -5.3952365e-01  -7.7037350e-01  -8.6459765e-01  -1.2169037e+00  -1.1220705e+00  -1.2970508e+00  -1.0562452e+00  -1.2684458e+00  -1.4927307e+00  -1.4998569e+00  -1.6429739e+00  -1.5111231e+00  -1.8409323e+00  -1.5926416e+00  -1.7653278e+00  -2.0782307e+00  -1.8019612e+00  -2.0299619e+00  -2.0198087e+00  -1.9855857e+00  -1.7244608e+00  -1.6564068e+00  -1.5422498e+00  -1.1100300e+00  -7.1823834e-01  -3.0093260e-01  -2.3294287e-01   3.0359266e-01   4.6398306e-01   4.9706412e-01   8.6968963e-01   9.3148206e-01   7.7660642e-01   9.5722736e-01   8.4270652e-01   5.9997909e-01   8.3157962e-01   4.8951411e-01   3.7449760e-01   7.2580573e-01   5.6427401e-01   6.6095832e-01   5.2405056e-01   4.6671876e-01   6.1706199e-01   6.8490133e-01   4.6143356e-01   5.0701044e-01   5.4280183e-01   5.3118055e-01   7.3012784e-01   7.7407468e-01   5.5115241e-01   4.1732696e-01   5.8127611e-01   4.9454658e-01   4.9244215e-01   4.8735228e-01   4.6125489e-01   6.4845969e-01   9.9879183e-01   9.6269761e-01   1.0421928e+00   7.5878503e-01   6.1377296e-01   7.3969574e-01   4.1964707e-01   5.8649517e-01   3.4465915e-01   2.0750257e-01   5.2698019e-01   2.7258373e-01   3.4840968e-01   3.2432338e-01   3.3048863e-01   1.1195293e-01   4.4894807e-01   5.6713171e-01   1.3675737e-01   4.4476796e-01   1.5104997e-01   1.9337751e-01   4.5170853e-01
   1.0000000e+00   7.3124179e-02   7.7605406e-01   2.1813360e+00   3.4403251e+00   2.1684748e+00   4.9731547e-01  -9.2428396e-01  -1.4992268e+00  -6.7932845e-01  -5.4989193e-01  -7.8725674e-01  -8.6524789e-01  -6.7281251e-01  -4.3837158e-01  -7.5957456e-01  -1.2470789e+00  -7.6753457e-01  -9.0354932e-01  -1.1947200e+00  -1.1219470e+00  -9.8355763e-01  -1.2439151e+00  -1.4228455e+00  -1.2470051e+00  -1.5611456e+00  -1.4887447e+00  -1.2420938e+00  -1.5224499e+00  -1.9511948e+00  -1.8814570e+00  -1.7514624e+00  -1.8197548e+00  -1.5629875e+00  -1.4381696e+00  -1.3597793e+00  -8.1603422e-01  -6.1959996e-01  -4.8986109e-01  -1.5566953e-01   1.1285306e-01   5.9185826e-01   7.1814721e-01   6.5506268e-01   7.5182204e-01   1.0983434e+00   1.2792478e+00   1.0563155e+00   9.9464566e-01   1.1167000e+00   8.9990447e-01   7.5355753e-01   9.3003195e-01   9.1517040e-01   7.7815786e-01   7.5508833e-01   7.6912022e-01   7.9651893e-01   8.3954318e-01   7.6156696e-01   6.2995935e-01   9.4179343e-01   5.1484060e-01   5.7168814e-01   8.4011187e-01   5.7366980e-01   7.1731607e-01   8.1150426e-01   6.3731832e-01   2.2063763e-01   6.8522624e-01   5.2607755e-01   4.4106115e-01   3.2928138e-01   6.0522125e-01   9.9376719e-01   8.3343942e-01   7.4053978e-01   6.1812138e-01   6.2578752e-01   4.6864555e-01   5.9755354e-02   9.6981647e-02   1.9685754e-01  -2.1268498e-03  -9.4384183e-02  -2.5348710e-01  -5.8934993e-02  -1.3063785e-01  -3.4723477e-01  -1.7793310e-01  -6.0331578e-02  -3.4763359e-01  -4.4744306e-01  -6.6688960e-02  -1.7844792e-01  -2.5605159e-01
